# Supplementary material for: The impact of vegetative and solid roadway barriers on particulate matter concentration in urban settings
Source: PLoS One. 2024 Jan 31;19(1):e0296885. doi: 10.1371/journal.pone.0296885 (PMC10830032; doi:10.1371/journal.pone.0296885)
Supplement: S1 Data — (TXT) [file pone.0296885.s001.txt]

TREE_date	TREE_time	roadPM25	roadPM1	roadT	roadRH	roadWSP	roadWDIR	traffic	barrierType	dayOfWeek	site	roadDist	barrierDist	year	LAI	road_PNC	road_GMD	road_sigmaG	barrier_PNC	barrier_GMD	barrier_sigmaG	road_CPC	barrier_CPC	road_BC	barrier_BC	road_uSPM25	barrier_uSPM25	road_uSPM1	barrier_uSPM1	road_PNC2	barrier_PNC2	road_BCy1	road_BCy2	PNCdif	PNCratio	PNCpercentDif	PNClnRatio	GMDdif	GMDratio	GMDpercentDif	GMDlnRatio	sigmaGdif	sigmaGratio	sigmaGpercentDif	sigmaGlnRatio	PNC2dif	PNC2ratio	PNC2percentDif	PNC2lnRatio
6/14/19	6/14/19 12:20	NA	NA	28.5	25.4	1.08	169.8	1902	TR	F	S1	-6.863	-19.217	1	high	12683.6231	54.09197	40.91049	10548.4282276246	46.5062655809054	33.1994745246902	NA	NA	1.54344	NA	NA	NA	NA	NA	12683.6231	10548.4282276246	1.54344	NA	-2135.19487237541	0.831657338321933	-16.8342661678067	-0.184334775974106	-7.58570441909461	0.859762836903618	-14.0237163096382	-0.151098698808715	-7.71101547530977	0.811514956792017	-18.8485043207983	-0.208852461153574	-2135.19487237541	0.831657338321933	-16.8342661678067	-0.184334775974106
6/14/19	6/14/19 12:25	NA	NA	28.62	26.1	1.12	105.4	1898	TR	F	S1	-7.182	-19.041	1	high	12409.45878	53.73103	40.61733	12118.3373331021	43.3156148208483	31.2626777452536	NA	NA	0.94645	0.589181599070125	NA	NA	NA	NA	12409.45878	12118.3373331021	0.94645	NA	-291.121446897918	0.976540359087448	-2.34596409125522	-0.0237391991687898	-10.4154151791517	0.806156420616695	-19.3843579383305	-0.215477485060664	-9.3546522547464	0.769688153929704	-23.0311846070296	-0.261769841063478	-291.121446897918	0.976540359087448	-2.34596409125522	-0.0237391991687898
6/14/19	6/14/19 12:30	NA	NA	29.18	26	0.98	67.2	1892	TR	F	S1	-6.908	-18.835	1	high	11162.67	55.88772	42.77164	15595.3299326913	42.5365917258563	32.2047111643428	NA	NA	2.28384	1.55448261181441	NA	NA	NA	NA	11162.67	15595.3299326913	2.28384	NA	4432.65993269131	1.39709674591216	39.7096745912161	0.33439633049842	-13.3511282741437	0.761108016678016	-23.8891983321984	-0.27297999074887	-10.5669288356572	0.752945436844199	-24.7054563155801	-0.283762514837951	4432.65993269131	1.39709674591216	39.7096745912161	0.33439633049842
6/14/19	6/14/19 12:35	NA	NA	29.28	25.6	0.98	42.6	1883	TR	F	S1	-6.62	-18.725	1	high	NA	NA	NA	11965.5762495392	45.6453118900799	34.5604555754458	NA	NA	3.49276	1.00319110209401	NA	NA	NA	NA	NA	11965.5762495392	3.49276	NA	NA	NA	NA	NA	NA	NA	NA	NA	NA	NA	NA	NA	NA	NA	NA	NA
6/14/19	6/14/19 12:40	NA	NA	29.88	25.9	0.94	118.4	1871	TR	F	S1	-7.025	-19.365	1	high	NA	NA	NA	11054.8705330077	46.4317072008161	34.9053268817938	NA	NA	1.16358	0.584764488079168	NA	NA	NA	NA	NA	11054.8705330077	1.16358	NA	NA	NA	NA	NA	NA	NA	NA	NA	NA	NA	NA	NA	NA	NA	NA	NA
6/14/19	6/14/19 12:45	NA	NA	29.36	25.2	1.04	40.4	1855	TR	F	S1	-7.199	-19.233	1	high	NA	NA	NA	11837.0235047536	46.1576087961488	35.0634769543876	NA	NA	1.63282	0.734387362013682	NA	NA	NA	NA	NA	11837.0235047536	1.63282	NA	NA	NA	NA	NA	NA	NA	NA	NA	NA	NA	NA	NA	NA	NA	NA	NA
6/14/19	6/14/19 12:50	NA	NA	29.58	24.6	1.24	89.4	1835	TR	F	S1	-6.763	-18.676	1	high	NA	NA	NA	12390.6581416161	45.4753760695336	34.8148830078039	NA	NA	5.99518	0.47776222795128	NA	NA	NA	NA	NA	12390.6581416161	5.99518	NA	NA	NA	NA	NA	NA	NA	NA	NA	NA	NA	NA	NA	NA	NA	NA	NA
6/14/19	6/14/19 12:55	NA	NA	28.78	25	1.22	150.8	1809	TR	F	S1	-7.308	-18.705	1	high	NA	NA	NA	15171.0708651577	48.0630622427971	36.9737000694963	NA	NA	6.52417	2.86752744820598	NA	NA	NA	NA	NA	15171.0708651577	6.52417	NA	NA	NA	NA	NA	NA	NA	NA	NA	NA	NA	NA	NA	NA	NA	NA	NA
6/14/19	6/14/19 13:00	NA	NA	29.18	25.8	1.24	130.6	1779	TR	F	S1	-6.664	-18.693	1	high	NA	NA	NA	13619.5689091819	46.1134523957195	35.5876360236907	NA	NA	1.00209	0.77299651787954	NA	NA	NA	NA	NA	13619.5689091819	1.00209	NA	NA	NA	NA	NA	NA	NA	NA	NA	NA	NA	NA	NA	NA	NA	NA	NA
6/14/19	6/14/19 13:05	NA	NA	29.54	28.2	0.8	83	1779	TR	F	S1	-6.743	-18.926	1	high	NA	NA	NA	13287.7944201055	46.6931565364881	35.705846097431	NA	NA	0.9477	0.964572931715924	NA	NA	NA	NA	NA	13287.7944201055	0.9477	NA	NA	NA	NA	NA	NA	NA	NA	NA	NA	NA	NA	NA	NA	NA	NA	NA
6/14/19	6/14/19 13:10	NA	NA	29.56	27.9	0.78	101.4	1702	TR	F	S1	-7.234	-18.986	1	high	NA	NA	NA	15429.8492033496	46.9266164428936	36.8663718814849	NA	NA	1.77712	1.00279446355605	NA	NA	NA	NA	NA	15429.8492033496	1.77712	NA	NA	NA	NA	NA	NA	NA	NA	NA	NA	NA	NA	NA	NA	NA	NA	NA
6/14/19	6/14/19 13:15	NA	NA	30.9	27.9	0.76	50.4	1659	TR	F	S1	-6.85	-19.375	1	high	NA	NA	NA	13944.6972268642	47.813819835411	36.8026904899314	NA	NA	1.64671	1.08870276507405	NA	NA	NA	NA	NA	13944.6972268642	1.64671	NA	NA	NA	NA	NA	NA	NA	NA	NA	NA	NA	NA	NA	NA	NA	NA	NA
6/14/19	6/14/19 13:20	NA	NA	29.72	28.2	0.98	64.8	1614	TR	F	S1	-7.33	-19.019	1	high	NA	NA	NA	14550.2810035059	48.1385625748328	37.1691566252192	NA	NA	1.19269	1.15708685482386	NA	NA	NA	NA	NA	14550.2810035059	1.19269	NA	NA	NA	NA	NA	NA	NA	NA	NA	NA	NA	NA	NA	NA	NA	NA	NA
6/14/19	6/14/19 13:25	NA	NA	29.8	26.8	1.28	40.8	1569	TR	F	S1	-7.084	-18.859	1	high	NA	NA	NA	14510.1167573338	48.9341082759062	37.5846558419559	NA	NA	1.55836	0.920473937904161	NA	NA	NA	NA	NA	14510.1167573338	1.55836	NA	NA	NA	NA	NA	NA	NA	NA	NA	NA	NA	NA	NA	NA	NA	NA	NA
6/14/19	6/14/19 13:30	NA	NA	30.52	27.2	0.38	162.4	1524	TR	F	S1	-6.835	-18.798	1	high	NA	NA	NA	15538.1629254637	47.569162234948	36.6908604807007	NA	NA	3.07187	1.3114243186528	NA	NA	NA	NA	NA	15538.1629254637	3.07187	NA	NA	NA	NA	NA	NA	NA	NA	NA	NA	NA	NA	NA	NA	NA	NA	NA
6/14/19	6/14/19 13:35	NA	NA	30	27.5	0.84	170.2	1480	TR	F	S1	-6.771	-19.399	1	high	NA	NA	NA	18704.5708832717	48.6565496395987	37.3187303805673	NA	NA	7.6344	2.84533371910448	NA	NA	NA	NA	NA	18704.5708832717	7.6344	NA	NA	NA	NA	NA	NA	NA	NA	NA	NA	NA	NA	NA	NA	NA	NA	NA
6/14/19	6/14/19 13:40	NA	NA	30.66	27.9	1.02	113.2	1439	TR	F	S1	-7.039	-19.179	1	high	NA	NA	NA	23495.465550408	60.1310718400516	48.9940496771691	NA	NA	2.60573	4.14409956812937	NA	NA	NA	NA	NA	23495.465550408	2.60573	NA	NA	NA	NA	NA	NA	NA	NA	NA	NA	NA	NA	NA	NA	NA	NA	NA
6/14/19	6/14/19 13:45	NA	NA	29.76	27.8	0.6	112.2	1402	TR	F	S1	-6.69	-18.842	1	high	NA	NA	NA	16782.3037128569	47.0810869503597	37.2203263326332	NA	NA	2.80375	1.53166688136928	NA	NA	NA	NA	NA	16782.3037128569	2.80375	NA	NA	NA	NA	NA	NA	NA	NA	NA	NA	NA	NA	NA	NA	NA	NA	NA
6/14/19	6/14/19 13:50	NA	NA	30.8	28	0.68	80.4	1402	TR	F	S1	-7.241	-19.348	1	high	NA	NA	NA	18343.6096713679	45.9355964894192	36.4943306430976	NA	NA	14.06738	1.84382141074657	NA	NA	NA	NA	NA	18343.6096713679	14.06738	NA	NA	NA	NA	NA	NA	NA	NA	NA	NA	NA	NA	NA	NA	NA	NA	NA
6/14/19	6/14/19 13:55	NA	NA	30.78	27.6	0.96	170.8	1344	TR	F	S1	-6.982	-19.167	1	high	NA	NA	NA	15876.8821240026	44.9411163043047	36.8903319056789	NA	NA	1.09863	0.902399840890141	NA	NA	NA	NA	NA	15876.8821240026	1.09863	NA	NA	NA	NA	NA	NA	NA	NA	NA	NA	NA	NA	NA	NA	NA	NA	NA
6/14/19	6/14/19 14:00	NA	NA	30.36	27.8	0.96	175.8	1324	TR	F	S1	-7.337	-18.655	1	high	NA	NA	NA	16376.9578066128	44.7003226291732	37.7619957970543	NA	NA	1.14055	0.983936103978325	NA	NA	NA	NA	NA	16376.9578066128	1.14055	NA	NA	NA	NA	NA	NA	NA	NA	NA	NA	NA	NA	NA	NA	NA	NA	NA
6/14/19	6/14/19 14:05	NA	NA	30.36	27.7	0.8	93.6	1312	TR	F	S1	-6.811	-18.615	1	high	NA	NA	NA	17238.0579670886	45.1491435081556	39.0072313472757	NA	NA	3.13801	0.751073224144829	NA	NA	NA	NA	NA	17238.0579670886	3.13801	NA	NA	NA	NA	NA	NA	NA	NA	NA	NA	NA	NA	NA	NA	NA	NA	NA
6/14/19	6/14/19 14:10	NA	NA	30.04	26.8	1.3	136.6	1306	TR	F	S1	-7.243	-19.208	1	high	NA	NA	NA	17445.9796092903	44.7622703872852	39.1091235613203	NA	NA	3.92182	0.452873159694068	NA	NA	NA	NA	NA	17445.9796092903	3.92182	NA	NA	NA	NA	NA	NA	NA	NA	NA	NA	NA	NA	NA	NA	NA	NA	NA
6/14/19	6/14/19 14:15	NA	NA	30.52	26.1	1.08	14	1306	TR	F	S1	-7.014	-18.657	1	high	NA	NA	NA	18525.093791382	44.8168267061438	39.0442098831637	NA	NA	5.65799	0.844616817518636	NA	NA	NA	NA	NA	18525.093791382	5.65799	NA	NA	NA	NA	NA	NA	NA	NA	NA	NA	NA	NA	NA	NA	NA	NA	NA
6/14/19	6/14/19 14:20	NA	NA	31.2	26.8	1.28	82	1311	TR	F	S1	-7.017	-18.87	1	high	NA	NA	NA	18816.4752336596	46.1289753793271	39.9883699904228	NA	NA	2.68995	0.962905246954032	NA	NA	NA	NA	NA	18816.4752336596	2.68995	NA	NA	NA	NA	NA	NA	NA	NA	NA	NA	NA	NA	NA	NA	NA	NA	NA
6/14/19	6/14/19 14:25	NA	NA	30.16	27.7	0.72	127	1319	TR	F	S1	-7.052	-19	1	high	NA	NA	NA	18974.4867545676	45.1479612623453	38.5790713794718	NA	NA	2.08608	0.916309233255544	NA	NA	NA	NA	NA	18974.4867545676	2.08608	NA	NA	NA	NA	NA	NA	NA	NA	NA	NA	NA	NA	NA	NA	NA	NA	NA
6/14/19	6/14/19 14:30	NA	NA	30.26	28.1	0.94	113.6	1331	TR	F	S1	-7.252	-18.607	1	high	NA	NA	NA	17915.0540046976	47.095619923248	41.099286300907	NA	NA	1.16396	0.796857931742937	NA	NA	NA	NA	NA	17915.0540046976	1.16396	NA	NA	NA	NA	NA	NA	NA	NA	NA	NA	NA	NA	NA	NA	NA	NA	NA
6/14/19	6/14/19 14:35	NA	NA	30.82	27.2	0.92	30.2	1331	TR	F	S1	-7.311	-18.803	1	high	NA	NA	NA	16663.8847842757	47.3697663866882	41.295865827486	NA	NA	2.11797	0.600188318498613	NA	NA	NA	NA	NA	16663.8847842757	2.11797	NA	NA	NA	NA	NA	NA	NA	NA	NA	NA	NA	NA	NA	NA	NA	NA	NA
6/14/19	6/14/19 14:40	NA	NA	31.86	26	0.98	87.6	1362	TR	F	S1	-6.694	-18.944	1	high	NA	NA	NA	16765.2311564059	47.203463809364	41.2333372201742	NA	NA	2.24495	1.33083256347633	NA	NA	NA	NA	NA	16765.2311564059	2.24495	NA	NA	NA	NA	NA	NA	NA	NA	NA	NA	NA	NA	NA	NA	NA	NA	NA
6/14/19	6/14/19 14:45	NA	NA	31.72	26.7	0.84	48.6	1380	TR	F	S1	-7.195	-19.366	1	high	NA	NA	NA	17718.2114591007	49.7363918169231	43.3331933430266	NA	NA	1.84401	1.8624453930064	NA	NA	NA	NA	NA	17718.2114591007	1.84401	NA	NA	NA	NA	NA	NA	NA	NA	NA	NA	NA	NA	NA	NA	NA	NA	NA
6/14/19	6/14/19 14:50	NA	NA	31.1	26.5	1.04	17.6	1397	TR	F	S1	-6.612	-18.629	1	high	NA	NA	NA	17563.9888255708	50.076907445571	43.9054414032358	NA	NA	2.35715	1.629068685976	NA	NA	NA	NA	NA	17563.9888255708	2.35715	NA	NA	NA	NA	NA	NA	NA	NA	NA	NA	NA	NA	NA	NA	NA	NA	NA
6/14/19	6/14/19 14:55	NA	NA	31.6	25	0.64	100	1414	TR	F	S1	-6.739	-19.23	1	high	NA	NA	NA	17425.1076565504	50.0047616158753	44.0789950583683	NA	NA	1.75714	1.29124984029002	NA	NA	NA	NA	NA	17425.1076565504	1.75714	NA	NA	NA	NA	NA	NA	NA	NA	NA	NA	NA	NA	NA	NA	NA	NA	NA
6/14/19	6/14/19 15:00	NA	NA	31.42	25.2	0.76	112.4	1430	TR	F	S1	-7.028	-18.681	1	high	NA	NA	NA	17522.4798058406	50.1886248687729	43.9913536426209	NA	NA	2.10879	1.57299841992752	NA	NA	NA	NA	NA	17522.4798058406	2.10879	NA	NA	NA	NA	NA	NA	NA	NA	NA	NA	NA	NA	NA	NA	NA	NA	NA
6/14/19	6/14/19 15:05	NA	NA	30.84	25.6	0.3	122.8	1444	TR	F	S1	-7.293	-19.303	1	high	NA	NA	NA	18026.6987618044	51.3605572664963	45.1988454467249	NA	NA	4.92104	1.7264614760705	NA	NA	NA	NA	NA	18026.6987618044	4.92104	NA	NA	NA	NA	NA	NA	NA	NA	NA	NA	NA	NA	NA	NA	NA	NA	NA
6/14/19	6/14/19 15:10	NA	NA	31.68	26.1	0.32	117.6	1457	TR	F	S1	-6.873	-18.878	1	high	NA	NA	NA	18773.6008475422	52.0112057676412	45.1220461655257	NA	NA	3.19201	1.68871771337838	NA	NA	NA	NA	NA	18773.6008475422	3.19201	NA	NA	NA	NA	NA	NA	NA	NA	NA	NA	NA	NA	NA	NA	NA	NA	NA
6/14/19	6/14/19 15:15	NA	NA	30.48	26	1.02	137.2	1469	TR	F	S1	-7.119	-19.155	1	high	NA	NA	NA	21883.801740772	56.1756426052542	48.4017769596596	NA	NA	10.96411	9.86397885154025	NA	NA	NA	NA	NA	21883.801740772	10.96411	NA	NA	NA	NA	NA	NA	NA	NA	NA	NA	NA	NA	NA	NA	NA	NA	NA
6/14/19	6/14/19 15:20	NA	NA	30.76	24.6	1.1	38.6	1469	TR	F	S1	-6.605	-19.13	1	high	NA	NA	NA	20121.2104979851	53.9320380215788	46.9639071875481	NA	NA	3.21039	1.62093759594775	NA	NA	NA	NA	NA	20121.2104979851	3.21039	NA	NA	NA	NA	NA	NA	NA	NA	NA	NA	NA	NA	NA	NA	NA	NA	NA
6/27/19	6/27/19 15:15	3.13757	1.91939	35.76	36.1	0.9	97	1728	TR	Th	S1	-6.865	-19.23	1	high	13910.0352841779	63.6275494065648	47.4065167095529	10654.31708	62.80693	46.72074	NA	NA	1.88527915247599	0.84155	NA	NA	NA	NA	13910.0352841779	10654.31708	1.88527915247599	NA	-3255.71820417787	0.765944648042617	-23.4055351957383	-0.266645372893471	-0.820619406564795	0.987102765795344	-1.28972342046561	-0.0129811256218455	-0.68577670955289	0.98553412574574	-1.44658742542605	-0.0145715251393342	-3255.71820417787	0.765944648042617	-23.4055351957383	-0.266645372893471
6/27/19	6/27/19 15:20	2.79738	1.72683	36.04	36.7	1.1	71.2	1728	TR	Th	S1	-6.95	-18.769	1	high	13994.1987176567	54.7015454795605	40.675071637792	10879.49942	62.6921	47.01479	NA	NA	3.10012890718491	2.50143	NA	NA	NA	NA	13994.1987176567	10879.49942	3.10012890718491	NA	-3114.69929765674	0.777429250470278	-22.2570749529722	-0.251762635248858	7.99055452043948	1.14607548014206	14.6075480142059	0.136343480121916	6.33971836220803	1.15586250022281	15.5862500222807	0.144846818731796	-3114.69929765674	0.777429250470278	-22.2570749529722	-0.251762635248858
6/27/19	6/27/19 15:25	2.26645	1.34008	35.6	36	1.54	53	1706	TR	Th	S1	-7.158	-19.315	1	high	11908.9739224127	59.0599283006002	46.2490219530308	8145.0387	63.83879	49.14039	NA	NA	2.65260344770311	1.61204	NA	NA	NA	NA	11908.9739224127	8145.0387	2.65260344770311	NA	-3763.93522241266	0.683941265894542	-31.6058734105458	-0.379883233621735	4.7788616993998	1.08091546733813	8.09154673381349	0.0778083370222846	2.89136804696918	1.06251738793321	6.25173879332102	0.0606409867961374	-3763.93522241266	0.683941265894542	-31.6058734105458	-0.379883233621735
6/27/19	6/27/19 15:30	1.97445	1.17121	35.98	34.9	1.2	78.4	1694	TR	Th	S1	-6.956	-19.181	1	high	11853.9959367832	66.892806605484	51.8737047126954	8386.03252	71.88385	51.92465	NA	NA	3.82726650690655	2.53629	NA	NA	NA	NA	11853.9959367832	8386.03252	3.82726650690655	NA	-3467.96341678317	0.707443512274033	-29.2556487725967	-0.346097493961019	4.99104339451604	1.07461255772914	7.46125577291426	0.0719601852010715	0.050945287304593	1.00098210235006	0.0982102350058773	0.000981620403067397	-3467.96341678317	0.707443512274033	-29.2556487725967	-0.346097493961019
6/27/19	6/27/19 15:35	2.3531	1.34101	35.4	34.3	1.06	97.6	1683	TR	Th	S1	-7.032	-18.627	1	high	20275.6365098498	56.1205672516496	40.1811632170359	12957.32576	52.80057	39.51022	NA	NA	3.80103427632759	4.59938	NA	NA	NA	NA	20275.6365098498	12957.32576	3.80103427632759	NA	-7318.31074984985	0.639058889899973	-36.0941110100027	-0.447758669383149	-3.31999725164957	0.940841701817403	-5.91582981825969	-0.0609803769087834	-0.670943217035862	0.98330204595094	-1.66979540490604	-0.0168389364995849	-7318.31074984985	0.639058889899973	-36.0941110100027	-0.447758669383149
6/27/19	6/27/19 15:40	1.9329	1.18051	35.84	34.5	0.92	33.4	1672	TR	Th	S1	-6.743	-18.885	1	high	22881.9740114804	51.9171163022946	37.6837952867338	20906.32198	49.9128	41.32917	NA	NA	2.60956816633407	2.44937	NA	NA	NA	NA	22881.9740114804	20906.32198	2.60956816633407	NA	-1975.65203148038	0.913659021267608	-8.63409787323922	-0.0902978392034041	-2.00431630229462	0.961393920829034	-3.86060791709657	-0.0393710467906206	3.64537471326617	1.09673586976919	9.67358697691866	0.0923383772512489	-1975.65203148038	0.913659021267608	-8.63409787323922	-0.0902978392034041
6/27/19	6/27/19 15:45	1.81954	1.13651	35.28	34.1	0.98	96.8	1660	TR	Th	S1	-6.958	-19.249	1	high	7504.17181287594	67.6611414294099	54.3282208701544	7311.0207	70.14769	56.46281	NA	NA	1.1882590381029	0.08854	NA	NA	NA	NA	7504.17181287594	7311.0207	1.1882590381029	NA	-193.15111287594	0.974260835480269	-2.57391645197308	-0.026076212956786	2.48654857059012	1.03675002398806	3.67500239880568	0.036090843282098	2.13458912984563	1.0392906135275	3.92906135274951	0.0385383780382061	-193.15111287594	0.974260835480269	-2.57391645197308	-0.026076212956786
6/27/19	6/27/19 15:50	2.14424	1.31954	35.26	33.7	1	120	1649	TR	Th	S1	-6.935	-18.94	1	high	10368.5661309654	64.4775649207058	50.3813360717826	9174.2499	65.71567	52.21618	NA	NA	2.46743635205973	2.51998	NA	NA	NA	NA	10368.5661309654	9174.2499	2.46743635205973	NA	-1194.31623096541	0.884813751884301	-11.5186248115699	-0.122378105970131	1.23810507929419	1.01920210666791	1.92021066679054	0.0190200728154794	1.83484392821739	1.03641912008056	3.64191200805618	0.0357716180888697	-1194.31623096541	0.884813751884301	-11.5186248115699	-0.122378105970131
6/27/19	6/27/19 15:55	1.97912	1.26242	35.36	32.9	0.94	87.4	1638	TR	Th	S1	-7.313	-18.751	1	high	8940.48735422341	68.4523810644423	53.139282929663	7706.83726	69.66577	54.13539	NA	NA	1.8872262871169	0.46077	NA	NA	NA	NA	8940.48735422341	7706.83726	1.8872262871169	NA	-1233.65009422341	0.862015341519314	-13.7984658480686	-0.148482210890608	1.21338893555773	1.01772602963826	1.77260296382594	0.0175707558153223	0.996107070336976	1.01874521098931	1.87452109893063	0.0185716846924937	-1233.65009422341	0.862015341519314	-13.7984658480686	-0.148482210890608
6/27/19	6/27/19 16:00	2.02826	1.27441	34.7	31.7	0.78	129.6	1628	TR	Th	S1	-6.958	-19.041	1	high	9219.51862393943	65.8229894881612	50.4909499526868	8395.90204	72.13239	57.08174	NA	NA	1.91482872355427	2.08092	NA	NA	NA	NA	9219.51862393943	8395.90204	1.91482872355427	NA	-823.616583939429	0.91066598837375	-8.93340116262495	-0.0935790917910106	6.3094005118388	1.09585405586864	9.58540558686354	0.0915340189553503	6.59079004731317	1.1305340868708	13.0534086870799	0.122690164312106	-823.616583939429	0.91066598837375	-8.93340116262495	-0.0935790917910106
6/27/19	6/27/19 16:05	2.30648	1.46492	35	32.4	1.5	70.6	1618	TR	Th	S1	-7.012	-19.031	1	high	10238.4559230828	63.8279256537893	49.5321216597329	8164.4058	70.30551	55.53945	NA	NA	6.74206396276601	3.41072	NA	NA	NA	NA	10238.4559230828	8164.4058	6.74206396276601	NA	-2074.0501230828	0.797425496709244	-20.2574503290756	-0.226366869741396	6.47758434621071	1.10148511454604	10.1485114546037	0.0966593733659857	6.00732834026713	1.12128146622782	12.1281466227819	0.114472197522464	-2074.0501230828	0.797425496709244	-20.2574503290756	-0.226366869741396
6/27/19	6/27/19 16:10	2.21405	1.43085	35.42	32.7	1.16	59.6	1608	TR	Th	S1	-6.928	-19.03	1	high	8400.81608501955	70.8150752870639	56.17851908029	7781.45314	73.25592	57.27312	NA	NA	2.1527487447468	1.65646	NA	NA	NA	NA	8400.81608501955	7781.45314	2.1527487447468	NA	-619.362945019553	0.926273478820229	-7.37265211797708	-0.0765857544391433	2.4408447129361	1.03446786864296	3.44678686429636	0.0338871579269566	1.09460091971004	1.01948433204773	1.94843320477288	0.0192969426432929	-619.362945019553	0.926273478820229	-7.37265211797708	-0.0765857544391433
6/27/19	6/27/19 16:15	2.54173	1.68544	35.3	33	1.64	29.6	1599	TR	Th	S1	-7.083	-19.384	1	high	10701.1885577913	64.2190471701734	49.9141305066919	11033.57658	70.73458	53.73296	NA	NA	2.7482564369379	2.35746	NA	NA	NA	NA	10701.1885577913	11033.57658	2.7482564369379	NA	332.388022208706	1.03106085089648	3.10608508964831	0.0305882245312401	6.51553282982663	1.10145794926794	10.1457949267936	0.0966347106513215	3.81882949330807	1.0765079839024	7.65079839023959	0.0737224543320713	332.388022208706	1.03106085089648	3.10608508964831	0.0305882245312401
6/27/19	6/27/19 16:20	3.17212	1.94254	35.34	32.9	1	48.6	1591	TR	Th	S1	-6.736	-18.728	1	high	13200.593254565	68.5558996610081	54.5995326165339	11628.75226	64.4655	49.85278	NA	NA	4.31171540846786	2.70109	NA	NA	NA	NA	13200.593254565	11628.75226	4.31171540846786	NA	-1571.84099456496	0.880926488359045	-11.9073511640955	-0.126781097663521	-4.09039966100808	0.94033482630621	-5.96651736937899	-0.0615192689435093	-4.7467526165339	0.913062394693531	-8.69376053064689	-0.0909510604226645	-1571.84099456496	0.880926488359045	-11.9073511640955	-0.126781097663521
6/27/19	6/27/19 16:25	2.88034	1.87735	36	34.1	1.12	40	1584	TR	Th	S1	-6.651	-18.948	1	high	11004.9451892475	73.3392181509591	58.5655774840247	9785.2565	73.69108	58.41537	NA	NA	4.5420361958535	4.02703	NA	NA	NA	NA	11004.9451892475	9785.2565	4.5420361958535	NA	-1219.68868924745	0.889169035531484	-11.0830964468516	-0.117467920337512	0.351861849040901	1.00479773111729	0.479773111729443	0.00478625868515387	-0.150207484024719	0.997435225767804	-0.256477423219624	-0.00256806890021944	-1219.68868924745	0.889169035531484	-11.0830964468516	-0.117467920337512
6/27/19	6/27/19 16:30	2.69523	1.6849	35.6	34.3	1.3	26.6	1578	TR	Th	S1	-6.83	-18.976	1	high	9272.95811660149	69.561385305089	56.1613266946178	8654.64714	71.7686	56.17865	NA	NA	3.54879019520724	2.10672	NA	NA	NA	NA	9272.95811660149	8654.64714	3.54879019520724	NA	-618.310976601493	0.933321064451426	-6.66789355485736	-0.0690060168039654	2.20721469491104	1.03173045915101	3.17304591510136	0.0312374499519491	0.0173233053822344	1.00030845612812	0.0308456128118757	0.000308408565307761	-618.310976601493	0.933321064451426	-6.66789355485736	-0.0690060168039654
6/27/19	6/27/19 16:35	2.66384	1.70779	34.4	34.7	0.84	118.6	1573	TR	Th	S1	-7.149	-19.199	1	high	9115.50490090376	67.4774511880942	51.2403690254764	9504.97966	68.71256	51.84217	NA	NA	2.24890654666628	1.63295	NA	NA	NA	NA	9115.50490090376	9504.97966	2.24890654666628	NA	389.474759096243	1.04272662494621	4.27266249462088	0.041839037105427	1.23510881190575	1.01830402290186	1.8304022901856	0.0181385207934495	0.601800974523648	1.01174466511403	1.17446651140322	0.0116762318308846	389.474759096243	1.04272662494621	4.27266249462088	0.041839037105427
6/27/19	6/27/19 16:40	2.61059	1.72643	34.8	34.7	1.08	69.6	1573	TR	Th	S1	-7.085	-19.256	1	high	9982.45412028996	68.0404020406721	54.7592727363575	9080.76406	68.6732	52.99813	NA	NA	2.81845244364522	5.0117	NA	NA	NA	NA	9982.45412028996	9080.76406	2.81845244364522	NA	-901.690060289959	0.909672506437348	-9.03274935626519	-0.0946706272805633	0.63279795932786	1.00930032657581	0.930032657581294	0.00925734482926756	-1.76114273635751	0.967838456422958	-3.21615435770424	-0.0326900894928019	-901.690060289959	0.909672506437348	-9.03274935626519	-0.0946706272805633
6/27/19	6/27/19 16:45	2.35606	1.56521	35.34	34.6	0.68	60.4	1568	TR	Th	S1	-7.064	-18.616	1	high	7249.41373196289	71.3240273025474	54.2836101075633	7691.40472	71.69022	54.2278	NA	NA	1.51150141751872	0.66342	NA	NA	NA	NA	7249.41373196289	7691.40472	1.51150141751872	NA	441.990988037107	1.06096920445971	6.09692044597144	0.0591828341962053	0.366192697452618	1.00513421228865	0.51342122886482	0.00512107716057644	-0.0558101075633388	0.998971879220031	-0.102812077996933	-0.00102864965867024	441.990988037107	1.06096920445971	6.09692044597144	0.0591828341962053
6/27/19	6/27/19 16:50	2.30671	1.49236	35.28	34.6	0.98	53.2	1568	TR	Th	S1	-7.21	-19.088	1	high	7420.94448381836	71.0870783292381	53.6382596259641	9537.12194	64.44454	47.64489	NA	NA	1.4823484849784	1.69265	NA	NA	NA	NA	7420.94448381836	9537.12194	1.4823484849784	NA	2116.17745618164	1.28516282001517	28.5162820015167	0.250885418503389	-6.64253832923811	0.906557724900813	-9.34422750991868	-0.0981005719389546	-5.99336962596412	0.888263160144313	-11.1736839855687	-0.118487228379537	2116.17745618164	1.28516282001517	28.5162820015167	0.250885418503389
6/27/19	6/27/19 16:55	2.25215	1.39273	34.7	35	0.78	99	1569	TR	Th	S1	-7.01	-18.706	1	high	7827.98269175922	64.8621216087283	47.0526616363565	7874.41236	65.83817	47.35057	NA	NA	2.18141489362689	2.17577	NA	NA	NA	NA	7827.98269175922	7874.41236	2.18141489362689	NA	46.4296682407776	1.00593124308893	0.593124308893218	0.00591372251170919	0.976048391271718	1.01504804910884	1.50480491088403	0.0149359503967824	0.297908363643543	1.00633138175999	0.633138175999287	0.00631142276354848	46.4296682407776	1.00593124308893	0.593124308893218	0.00591372251170919
6/27/19	6/27/19 17:00	1.76594	1.1515	35.06	35.6	1.26	58	1573	TR	Th	S1	-7.284	-19.188	1	high	5806.5987576172	73.3347006263179	55.8342440416531	6024.7947	73.69388	55.54796	NA	NA	1.08330307225041	0.6502	NA	NA	NA	NA	5806.5987576172	6024.7947	1.08330307225041	NA	218.195942382797	1.0375772378101	3.75772378100972	0.0368884164337656	0.35917937368211	1.00489780923103	0.489780923102603	0.00488585398384978	-0.286284041653055	0.99487260826099	-0.512739173901026	-0.00514058191883018	218.195942382797	1.0375772378101	3.75772378100972	0.0368884164337656
6/27/19	6/27/19 17:05	1.88578	1.22652	34.78	35.1	1.18	90	1579	TR	Th	S1	-7.035	-18.895	1	high	17144.2157493845	82.1471128379819	57.5290555083047	7845.41828	64.72868	49.18069	NA	NA	1.83477985498345	1.74709	NA	NA	NA	NA	17144.2157493845	7845.41828	1.83477985498345	NA	-9298.79746938452	0.457613132888954	-54.2386867111046	-0.781731139833279	-17.4184328379819	0.787960498717269	-21.2039501282731	-0.238307318912119	-8.34836550830475	0.854884363483082	-14.5115636516918	-0.156789066580338	-9298.79746938452	0.457613132888954	-54.2386867111046	-0.781731139833279
6/27/19	6/27/19 17:10	2.34863	1.47802	34.56	35.1	0.94	100	1586	TR	Th	S1	-6.854	-18.735	1	high	7686.52237714081	72.1922570915716	55.4710871921623	9277.68088	64.83614	50.42794	NA	NA	7.61410984652773	5.85135	NA	NA	NA	NA	7686.52237714081	9277.68088	7.61410984652773	NA	1591.15850285919	1.2070062929357	20.7006292935696	0.188143155801634	-7.3561170915716	0.898103794119627	-10.1896205880373	-0.107469633707067	-5.04314719216231	0.909085120782077	-9.09148792179229	-0.0953165469643104	1591.15850285919	1.2070062929357	20.7006292935696	0.188143155801634
6/27/19	6/27/19 17:15	2.19019	1.35619	34.76	35.4	0.72	104.8	1596	TR	Th	S1	-7.177	-18.824	1	high	6464.7621507395	71.8670818231948	55.6144100743383	6854.48498	70.39364	53.50018	NA	NA	2.77200066214236	1.58795	NA	NA	NA	NA	6464.7621507395	6854.48498	2.77200066214236	NA	389.722829260496	1.06028417135438	6.02841713543808	0.0585369583786743	-1.47344182319476	0.979497681194018	-2.05023188059824	-0.0207154089367219	-2.11423007433825	0.961984131963061	-3.8015868036939	-0.0387573232933649	389.722829260496	1.06028417135438	6.02841713543808	0.0585369583786743
6/27/19	6/27/19 17:20	1.96378	1.27334	34.8	35.4	0.7	114	1607	TR	Th	S1	-7.226	-19.284	1	high	7606.57765322358	65.9851782345355	48.8615291783606	10885.93196	60.64324	42.24375	NA	NA	1.57783019848089	1.48894	NA	NA	NA	NA	7606.57765322358	10885.93196	1.57783019848089	NA	3279.35430677642	1.43112086095469	43.1120860954686	0.358457956095677	-5.34193823453554	0.919043361290193	-8.09566387098074	-0.0844219746163692	-6.61777917836061	0.864560538942538	-13.5439461057462	-0.145533948615373	3279.35430677642	1.43112086095469	43.1120860954686	0.358457956095677
6/27/19	6/27/19 17:25	2.25168	1.42179	35.22	35.3	0.92	61.4	1607	TR	Th	S1	-6.779	-18.796	1	high	9211.03503515239	65.8263055434829	49.6453827114705	8019.33008	66.09027	48.30755	NA	NA	2.62364883443177	3.10532	NA	NA	NA	NA	9211.03503515239	8019.33008	2.62364883443177	NA	-1191.70495515239	0.870622036437333	-12.9377963562667	-0.138547338402365	0.263964456517058	1.00401001475531	0.401001475531224	0.00400199607567751	-1.33783271147045	0.973052222817061	-2.69477771829393	-0.02731752627644	-1191.70495515239	0.870622036437333	-12.9377963562667	-0.138547338402365
6/27/19	6/27/19 17:30	2.23644	1.41259	35.1	35.2	0.64	63.8	1633	TR	Th	S1	-7.204	-18.707	1	high	7914.69940423371	67.6034901255843	51.5192732473782	8234.65148	68.72899	51.9154	NA	NA	3.42096441183627	0.48928	NA	NA	NA	NA	7914.69940423371	8234.65148	3.42096441183627	NA	319.952075766287	1.04042504451845	4.04250445184486	0.0396293263119072	1.12549987441572	1.01664854687716	1.66485468771646	0.0165114790486111	0.396126752621825	1.00768890412564	0.768890412564164	0.00765949515462391	319.952075766287	1.04042504451845	4.04250445184486	0.0396293263119072
6/27/19	6/27/19 17:35	2.10781	1.37289	35.18	35.3	0.78	64.6	1649	TR	Th	S1	-7.164	-18.905	1	high	7421.7240556934	66.2437536555953	50.2774364231105	7817.44728	66.5976	50.32877	NA	NA	2.41931688579497	1.61245	NA	NA	NA	NA	7421.7240556934	7817.44728	2.41931688579497	NA	395.723224306596	1.0533195819916	5.33195819916029	0.0519466837742299	0.353846344404673	1.00534158052462	0.534158052462332	0.00532736488356396	0.0513335768895189	1.00102100625134	0.102100625134345	0.00102048537897322	395.723224306596	1.0533195819916	5.33195819916029	0.0519466837742299
6/27/19	6/27/19 17:40	2.12785	1.39215	35.16	35.3	1.04	71.4	1666	TR	Th	S1	-7.371	-19.166	1	high	7803.58928796979	64.8008562851897	48.6521298959914	10440.68054	62.54663	49.15901	NA	NA	2.61774432892345	1.50806	NA	NA	NA	NA	7803.58928796979	10440.68054	2.61774432892345	NA	2637.09125203021	1.33793311702034	33.7933117020345	0.291125973177367	-2.25422628518971	0.96521301701217	-3.478698298783	-0.0354064589855135	0.506880104008651	1.0104184566039	1.04184566038992	0.0103645585182489	2637.09125203021	1.33793311702034	33.7933117020345	0.291125973177367
6/27/19	6/27/19 17:45	2.16169	1.37651	35.82	35.1	1.02	55	1684	TR	Th	S1	-6.898	-19.311	1	high	10230.7221180446	60.3299678770745	46.2338171263959	7505.91326	66.74837	50.36202	NA	NA	2.50040242327183	1.32361	NA	NA	NA	NA	10230.7221180446	7505.91326	2.50040242327183	NA	-2724.80885804464	0.733664073111838	-26.6335926888162	-0.309704021188864	6.41840212292545	1.10638829007838	10.6388290078378	0.101100917507611	4.12820287360414	1.08928968296774	8.92896829677353	0.0855258168117411	-2724.80885804464	0.733664073111838	-26.6335926888162	-0.309704021188864
6/27/19	6/27/19 17:50	2.17451	1.43	34.68	35.2	0.78	119	1703	TR	Th	S1	-6.846	-18.855	1	high	8866.71364052042	65.4609531410629	50.0594806990859	7860.52722	67.51952	51.17659	NA	NA	2.36925929940153	1.13905	NA	NA	NA	NA	8866.71364052042	7860.52722	2.36925929940153	NA	-1006.18642052042	0.8865209297025	-11.34790702975	-0.120450544381089	2.05856685893708	1.03144724847652	3.14472484765238	0.0309629116267028	1.11710930091413	1.02231563902209	2.2315639022091	0.0220702885432007	-1006.18642052042	0.8865209297025	-11.34790702975	-0.120450544381089
6/27/19	6/27/19 17:55	2.18542	1.44286	34.8	35.5	1.2	93	1722	TR	Th	S1	-6.987	-19.253	1	high	10518.9933863195	57.7446654189409	45.509033847873	8086.4968	66.9202	51.32906	NA	NA	3.17878052636063	1.46227	NA	NA	NA	NA	10518.9933863195	8086.4968	3.17878052636063	NA	-2432.49658631946	0.768751961619915	-23.1248038380085	-0.262986908163962	9.17553458105912	1.15889839372157	15.8898393721569	0.147469893320117	5.82002615212696	1.12788727116427	12.7887271164272	0.120346211170735	-2432.49658631946	0.768751961619915	-23.1248038380085	-0.262986908163962
6/27/19	6/27/19 18:00	2.34787	1.50344	35.16	35.4	0.52	59.4	1743	TR	Th	S1	-6.802	-19.099	1	high	8924.02317485234	67.1039768530746	51.5718839350941	8309.51842	66.86163	51.23068	NA	NA	2.59018696504721	2.01574	NA	NA	NA	NA	8924.02317485234	8309.51842	2.59018696504721	NA	-614.504754852338	0.931140390067117	-6.88596099328828	-0.0713452181571355	-0.242346853074594	0.996388487472133	-0.361151252786726	-0.00361804978357013	-0.341203935094121	0.993383915632721	-0.661608436727935	-0.00663806766935963	-614.504754852338	0.931140390067117	-6.88596099328828	-0.0713452181571355
6/27/19	6/27/19 18:05	2.12979	1.36895	34.7	35.3	0.8	128	1765	TR	Th	S1	-7.081	-19.094	1	high	7400.18132921496	69.4781378988813	52.7976414067505	7305.0643	72.19233	55.06471	NA	NA	2.05257047037433	2.37228	NA	NA	NA	NA	7400.18132921496	7305.0643	2.05257047037433	NA	-95.11702921496	0.987146662360901	-1.28533376390995	-0.0129366565036704	2.71419210111871	1.03906541227499	3.90654122749944	0.0383216670891809	2.26706859324951	1.04293882326644	4.29388232664434	0.042042519712044	-95.11702921496	0.987146662360901	-1.28533376390995	-0.0129366565036704
6/27/19	6/27/19 18:10	1.90584	1.27173	34.64	35.5	0.88	83.6	1765	TR	Th	S1	-7.347	-18.986	1	high	6910.15405859012	69.0895250504363	52.6414391420132	6769.49738	72.40105	55.51932	NA	NA	1.1701578975522	1.02944	NA	NA	NA	NA	6910.15405859012	6769.49738	1.1701578975522	NA	-140.65667859012	0.979644928695147	-2.03550713048528	-0.0205650906284338	3.31152494956373	1.04793092653548	4.7930926535481	0.0468176739323162	2.87788085798683	1.0546694943165	5.46694943165031	0.0532274423176194	-140.65667859012	0.979644928695147	-2.03550713048528	-0.0205650906284338
6/27/19	6/27/19 18:15	2.03303	1.32281	34.3	35.9	0.7	123.6	1808	TR	Th	S1	-6.693	-18.872	1	high	7691.65590285198	66.0110819130634	49.4442218613106	6766.20128	71.54931	54.80147	NA	NA	1.30460033289738	1.39479	NA	NA	NA	NA	7691.65590285198	6766.20128	1.30460033289738	NA	-925.454622851983	0.879680704058949	-12.0319295941051	-0.12819627364755	5.53822808693663	1.08389845956821	8.38984595682052	0.0805642266449094	5.35724813868941	1.10834932651415	10.8349326514154	0.10287181527318	-925.454622851983	0.879680704058949	-12.0319295941051	-0.12819627364755
6/27/19	6/27/19 18:20	1.99298	1.28846	34.1	35.9	0.54	124.8	1829	TR	Th	S1	-7.144	-18.879	1	high	11143.4875617979	73.3662848517882	56.3054545382038	6551.86362	71.7303	54.77392	NA	NA	0.499775666808256	2.23051	NA	NA	NA	NA	11143.4875617979	6551.86362	0.499775666808256	NA	-4591.62394179788	0.587954496621068	-41.2045503378932	-0.531105720776879	-1.63598485178819	0.977701135404455	-2.22988645955448	-0.0225512431697076	-1.53153453820381	0.972799535129147	-2.72004648708527	-0.0275772456392351	-4591.62394179788	0.587954496621068	-41.2045503378932	-0.531105720776879
6/27/19	6/27/19 18:25	2.19758	1.41881	33.76	35.8	0.52	141.8	1849	TR	Th	S1	-6.636	-19.15	1	high	13183.0380609258	53.9901506896231	39.4119778696209	10725.6714	63.83172	48.55793	NA	NA	3.56050906110162	0.5883	NA	NA	NA	NA	13183.0380609258	10725.6714	3.56050906110162	NA	-2457.36666092584	0.813596331166682	-18.6403668833318	-0.206290943640105	9.84156931037693	1.18228453124633	18.2284531246335	0.167448610190018	9.14595213037909	1.23206021683649	23.2060216836488	0.208687741219216	-2457.36666092584	0.813596331166682	-18.6403668833318	-0.206290943640105
6/27/19	6/27/19 18:30	1.99823	1.32556	33.76	35.4	0.54	128.4	1868	TR	Th	S1	-6.849	-18.847	1	high	7292.11163019404	69.6943831528774	53.7186265756352	7766.91486	69.54196	53.57547	NA	NA	2.52496696908889	2.25857	NA	NA	NA	NA	7292.11163019404	7766.91486	2.52496696908889	NA	474.803229805955	1.0651118981558	6.51118981558049	0.0630798623329568	-0.152423152877375	0.997812977947692	-0.218702205230842	-0.00218941707765645	-0.143156575635246	0.997335066349217	-0.26649336507828	-0.00266849090777241	474.803229805955	1.0651118981558	6.51118981558049	0.0630798623329568
6/27/19	6/27/19 18:35	NA	NA	34.16	35.4	0.38	64.2	1886	TR	Th	S1	-6.688	-19.331	1	high	8385.96877113721	66.6767151395607	51.9606306071894	7421.89418	71.99409	55.30701	NA	NA	1.77767292002893	0.52292	NA	NA	NA	NA	8385.96877113721	7421.89418	1.77767292002893	NA	-964.074591137208	0.885037183246454	-11.4962816753546	-0.122125619889067	5.31737486043926	1.07974860263151	7.97486026315106	0.0767282386985497	3.34637939281055	1.06440220901298	6.44022090129818	0.0624133354790536	-964.074591137208	0.885037183246454	-11.4962816753546	-0.122125619889067
6/27/19	6/27/19 18:40	NA	NA	34.54	35.2	0.36	82.4	1902	TR	Th	S1	-6.988	-18.738	1	high	8470.23572897931	63.4834788175281	49.0900785920537	7888.89738	67.76226	51.57317	NA	NA	2.88947778547737	0.56014	NA	NA	NA	NA	8470.23572897931	7888.89738	2.88947778547737	NA	-581.338348979309	0.931366922057391	-6.8633077942609	-0.0711019632824661	4.27878118247189	1.06739991667392	6.73999166739189	0.0652257068531728	2.48309140794625	1.05058234737372	5.05823473737154	0.0493446269729139	-581.338348979309	0.931366922057391	-6.8633077942609	-0.0711019632824661
6/27/19	6/27/19 18:45	NA	NA	33.86	35.1	0.6	177.2	1916	TR	Th	S1	-6.995	-18.778	1	high	10958.6448402178	61.2448531227126	45.6272141082278	10616.41216	62.05118	48.35588	NA	NA	5.28393956660205	1.91912	NA	NA	NA	NA	10958.6448402178	10616.41216	5.28393956660205	NA	-342.232680217785	0.968770529092995	-3.12294709070053	-0.0317275072173123	0.806326877287439	1.01316562676168	1.31656267616783	0.0130797131471613	2.7286658917722	1.05980347354322	5.98034735432193	0.0580834886171238	-342.232680217785	0.968770529092995	-3.12294709070053	-0.0317275072173123
6/27/19	6/27/19 18:50	NA	NA	33.92	35.1	0.56	136.8	1927	TR	Th	S1	-7.121	-18.632	1	high	7368.41988457724	66.2288362125247	47.6747775528102	7273.20742	70.06725	52.53701	NA	NA	1.97240441314457	2.9298	NA	NA	NA	NA	7368.41988457724	7273.20742	1.97240441314457	NA	-95.212464577241	0.987078306330435	-1.29216936695653	-0.0130059049749208	3.83841378747526	1.0579568358284	5.79568358283996	0.0563395347100886	4.86223244718975	1.10198752247567	10.1987522475669	0.0971153880492612	-95.212464577241	0.987078306330435	-1.29216936695653	-0.0130059049749208
6/27/19	6/27/19 18:55	NA	NA	33.94	35	0.66	130	1927	TR	Th	S1	-6.793	-18.984	1	high	8103.89824324924	66.7482458169649	50.9988209756796	7059.53424	72.62999	54.00893	NA	NA	2.77253251836372	1.48824	NA	NA	NA	NA	8103.89824324924	7059.53424	2.77253251836372	NA	-1044.36400324924	0.87112819387642	-12.887180612358	-0.137966132848864	5.8817441830351	1.08811833346398	8.81183334639811	0.0844499048945351	3.01010902432039	1.05902311007848	5.9023110078483	0.0573468889293037	-1044.36400324924	0.87112819387642	-12.887180612358	-0.137966132848864
6/27/19	6/27/19 19:00	NA	NA	34.2	34.8	0.46	88.6	1940	TR	Th	S1	-6.795	-18.883	1	high	7436.58133758684	77.8169116812998	60.2436537035828	6770.63656	77.53849	60.40207	NA	NA	2.0709330317796	1.62436	NA	NA	NA	NA	7436.58133758684	6770.63656	2.0709330317796	NA	-665.94477758684	0.910450145388588	-8.95498546114118	-0.0938161365155852	-0.278421681299761	0.996422092893637	-0.357790710636322	-0.00358432312451042	0.158416296417222	1.0026295931053	0.262959310530332	0.00262614177442685	-665.94477758684	0.910450145388588	-8.95498546114118	-0.0938161365155852
7/17/19	7/17/19 8:30	10.59598	2.49767	NA	NA	NA	NA	1084	CH	W	S2	-8.238	-8.245	1	aLow	11951.167895184	50.002647029873	37.1819167542384	13242.482	47.39921	36.17954	NA	NA	2.60109233480897	1.92170012811811	NA	NA	NA	NA	11951.167895184	13242.482	2.60109233480897	NA	1291.31410481604	1.10804919788102	10.8049197881021	0.102600989759028	-2.60343702987299	0.947934015806851	-5.20659841931493	-0.0534703827288282	-1.00237675423835	0.973041283458737	-2.6958716541263	-0.0273287686533231	1291.31410481604	1.10804919788102	10.8049197881021	0.102600989759028
7/17/19	7/17/19 8:35	10.39889	2.42662	NA	NA	NA	NA	1080	CH	W	S2	-7.92	-8.107	1	aLow	11187.4568837071	49.1180003640675	36.764141782404	11552.91316	51.91247	38.44674	NA	NA	2.00146281404881	2.87486654543474	NA	NA	NA	NA	11187.4568837071	11552.91316	2.00146281404881	NA	365.456276292916	1.03266660869327	3.26666086932724	0.0321443971870619	2.79446963593253	1.05689298455189	5.68929845518882	0.0553334572515435	1.68259821759598	1.04576737375116	4.57673737511616	0.0447509448776724	365.456276292916	1.03266660869327	3.26666086932724	0.0321443971870619
7/17/19	7/17/19 8:40	10.34781	2.35906	NA	NA	NA	NA	1077	CH	W	S2	-7.809	-8.145	1	aLow	12018.5187518499	47.7389058204032	33.7358868954579	11045.4246	48.34811	36.32539	NA	NA	1.26736438819671	2.36950934649446	NA	NA	NA	NA	12018.5187518499	11045.4246	1.26736438819671	NA	-973.094151849888	0.919033770139094	-8.0966229860906	-0.0844324106866894	0.60920417959683	1.01276116762895	1.27611676289502	0.0126804300741288	2.58950310454211	1.07675811555115	7.67581155511508	0.0739547820039214	-973.094151849888	0.919033770139094	-8.0966229860906	-0.0844324106866894
7/17/19	7/17/19 8:45	10.23453	2.28501	NA	NA	NA	NA	1074	CH	W	S2	-7.995	-8.014	1	aLow	10945.2300802083	49.6939078617866	36.8575968083354	10753.35596	49.42808	37.48781	NA	NA	1.32205775053611	1.59938275741903	NA	NA	NA	NA	10945.2300802083	10753.35596	1.32205775053611	NA	-191.87412020826	0.982469612899667	-1.7530387100333	-0.0176858640634069	-0.265827861786555	0.994650695161147	-0.53493048388527	-0.0053636635991312	0.630213191664588	1.01709859693083	1.7098596930825	0.0169540611683962	-191.87412020826	0.982469612899667	-1.7530387100333	-0.0176858640634069
7/17/19	7/17/19 8:50	10.31047	2.28037	NA	NA	NA	NA	1072	CH	W	S2	-8.019	-8.191	1	aLow	11531.272826769	48.8701420493374	36.8171102307467	11787.86438	50.27929	39.38019	NA	NA	1.46140850246363	1.81687886971564	NA	NA	NA	NA	11531.272826769	11787.86438	1.46140850246363	NA	256.591553231025	1.02225179796591	2.22517979659077	0.0220078390929658	1.4091479506626	1.0288345376455	2.8834537645501	0.0284266447440111	2.56307976925332	1.06961653842981	6.96165384298098	0.0673002089427975	256.591553231025	1.02225179796591	2.22517979659077	0.0220078390929658
7/17/19	7/17/19 8:55	10.43212	2.24572	NA	NA	NA	NA	1070	CH	W	S2	-8.064	-7.75	1	aLow	12353.8338552838	51.1528376387912	38.6847002045063	12102.2218	52.95578	41.29079	NA	NA	1.66204447498216	5.54383249109585	NA	NA	NA	NA	12353.8338552838	12102.2218	1.66204447498216	NA	-251.612055283844	0.979632876867918	-2.03671231320816	-0.0205773929443123	1.80294236120877	1.03524618465822	3.52461846582198	0.0346392580063883	2.60608979549367	1.06736745487794	6.73674548779389	0.0651952943628797	-251.612055283844	0.979632876867918	-2.03671231320816	-0.0205773929443123
7/17/19	7/17/19 9:00	10.59825	2.31374	NA	NA	NA	NA	1068	CH	W	S2	-8.02	-8.375	1	aLow	13420.8853723896	49.0832923183665	37.3569113896728	11873.17174	48.37069	38.57846	NA	NA	3.3380035169992	3.67444370664474	NA	NA	NA	NA	13420.8853723896	11873.17174	3.3380035169992	NA	-1547.71363238958	0.88467872353834	-11.532127646166	-0.122530724133925	-0.712602318366521	0.985481774251319	-1.45182257486805	-0.0146246464707577	1.22154861032715	1.03269940058976	3.2699400589762	0.0321761512648815	-1547.71363238958	0.88467872353834	-11.532127646166	-0.122530724133925
7/17/19	7/17/19 9:05	10.51026	2.26871	NA	NA	NA	NA	1068	CH	W	S2	-7.658	-7.807	1	aLow	12557.3085861506	57.158973155084	45.1797251287866	11049.14954	60.53587	47.92007	NA	NA	3.51752513774029	3.41979819844921	NA	NA	NA	NA	12557.3085861506	11049.14954	3.51752513774029	NA	-1508.15904615065	0.879897906800349	-12.0102093199651	-0.127949393239749	3.376896844916	1.05907903271379	5.90790327137927	0.057399693403831	2.7403448712134	1.0606543059614	6.06543059614004	0.0588859874662558	-1508.15904615065	0.879897906800349	-12.0102093199651	-0.127949393239749
7/17/19	7/17/19 9:10	10.52381	2.26503	NA	NA	NA	NA	1064	CH	W	S2	-8.219	-8.225	1	aLow	12176.2497389264	48.4459753207905	37.2681966920453	9997.84348	57.33797	45.99202	NA	NA	1.89010443085527	1.77511756517291	NA	NA	NA	NA	12176.2497389264	9997.84348	1.89010443085527	NA	-2178.40625892642	0.821093825633172	-17.8906174366828	-0.197117893924005	8.89199467920948	1.18354454875416	18.3544548754156	0.168513790796351	8.72382330795471	1.23408224927118	23.408224927118	0.21032757583185	-2178.40625892642	0.821093825633172	-17.8906174366828	-0.197117893924005
7/17/19	7/17/19 9:15	10.45162	2.20506	NA	NA	NA	NA	1063	CH	W	S2	-8.338	-7.725	1	aLow	8569.31644559666	58.1430438100146	47.0975407194175	8364.77894	59.69523	48.87674	NA	NA	1.49323739755126	1.45408708361513	NA	NA	NA	NA	8569.31644559666	8364.77894	1.49323739755126	NA	-204.537505596658	0.97613140944261	-2.38685905573903	-0.0241580608099606	1.55218618998543	1.02669599127038	2.66959912703792	0.0263458708351549	1.77919928058249	1.03777690413141	3.77769041314073	0.0370808330607799	-204.537505596658	0.97613140944261	-2.38685905573903	-0.0241580608099606
7/17/19	7/17/19 9:20	10.66816	2.35176	NA	NA	NA	NA	1062	CH	W	S2	-7.684	-8.211	1	aLow	9773.33815195334	56.6420626068283	45.8276892505198	8948.2434	59.06589	48.33664	NA	NA	1.83851735079071	1.67907912831748	NA	NA	NA	NA	9773.33815195334	8948.2434	1.83851735079071	NA	-825.094751953342	0.915576976962735	-8.44230230372654	-0.0882008365205132	2.42382739317167	1.04279200441545	4.27920044154514	0.0419017356287999	2.5089507494802	1.05474748542884	5.47474854288391	0.0533013879747562	-825.094751953342	0.915576976962735	-8.44230230372654	-0.0882008365205132
7/17/19	7/17/19 9:25	10.26496	2.26788	NA	NA	NA	NA	1062	CH	W	S2	-8.046	-8.148	1	aLow	8662.31677203857	59.0272194998469	47.4625161854273	8434.56258	60.13459	49.20217	NA	NA	1.7080148470522	1.7041040983266	NA	NA	NA	NA	8662.31677203857	8434.56258	1.7080148470522	NA	-227.754192038568	0.973707473643339	-2.62925263566607	-0.026644355517651	1.10737050015315	1.01876033649452	1.87603364945221	0.0185865317737542	1.73965381457266	1.03665321509244	3.66532150924352	0.0359974616437682	-227.754192038568	0.973707473643339	-2.62925263566607	-0.026644355517651
7/17/19	7/17/19 9:30	10.25547	2.296	NA	NA	NA	NA	1062	CH	W	S2	-8.385	-7.7	1	aLow	8708.65965897602	60.3624556074731	48.9641369136585	9093.6096	58.05088	46.5759	NA	NA	1.45973642330291	1.7186863430205	NA	NA	NA	NA	8708.65965897602	9093.6096	1.45973642330291	NA	384.949941023977	1.04420312150185	4.420312150185	0.0432540313614709	-2.3115756074731	0.961705076703557	-3.82949232964426	-0.0390474483927871	-2.38823691365854	0.951224772574469	-4.87752274255311	-0.0500048904475622	384.949941023977	1.04420312150185	4.420312150185	0.0432540313614709
7/17/19	7/17/19 9:35	10.34424	2.28615	NA	NA	NA	NA	1062	CH	W	S2	-8.286	-8.34	1	aLow	29841.0615187229	39.4408954890558	27.7207084117452	19779.62206	51.48412	40.60547	NA	NA	2.38543176164865	3.13102409267761	NA	NA	NA	NA	29841.0615187229	19779.62206	2.38543176164865	NA	-10061.4394587229	0.66283238776844	-33.716761223156	-0.411233129553521	12.0432245109442	1.30534865807715	30.5348658077148	0.2664701760312	12.8847615882548	1.46480636053282	46.480636053282	0.381723056622163	-10061.4394587229	0.66283238776844	-33.716761223156	-0.411233129553521
7/17/19	7/17/19 9:40	10.22591	2.21043	NA	NA	NA	NA	1063	CH	W	S2	-7.834	-8.006	1	aLow	11007.6927285522	51.58551077012	40.0172392854388	10727.24734	53.08585	41.54233	NA	NA	1.97674687738743	2.34239260917441	NA	NA	NA	NA	11007.6927285522	10727.24734	1.97674687738743	NA	-280.445388552218	0.974522781888271	-2.5477218111729	-0.0258073822797988	1.50033922988003	1.0290845085661	2.90845085660967	0.0286695803660758	1.52509071456117	1.03811084277161	3.8110842771608	0.0374025639863362	-280.445388552218	0.974522781888271	-2.5477218111729	-0.0258073822797988
7/17/19	7/17/19 9:45	9.96532	2.11358	NA	NA	NA	NA	1065	CH	W	S2	-8.264	-8.086	1	aLow	8415.77011071054	57.5848507759418	45.5798207629846	6975.56698	60.89955	49.50712	NA	NA	1.72077189165093	1.54013185967438	NA	NA	NA	NA	8415.77011071054	6975.56698	1.72077189165093	NA	-1440.20313071054	0.828868527566166	-17.1131472433834	-0.187693728020723	3.31469922405819	1.05756200075877	5.7562000758766	0.0559662597787674	3.92729923701538	1.08616311278268	8.616311278268	0.0826514061659502	-1440.20313071054	0.828868527566166	-17.1131472433834	-0.187693728020723
7/17/19	7/17/19 9:50	10.16248	2.04717	NA	NA	NA	NA	1065	CH	W	S2	-8.366	-8.152	1	aLow	7098.25699592131	61.7303236218162	50.102551103423	7051.0383	62.90607	51.96403	NA	NA	1.72197997989158	1.81786655894394	NA	NA	NA	NA	7098.25699592131	7051.0383	1.72197997989158	NA	-47.2186959213113	0.993347846387015	-0.665215361298462	-0.00667437780080144	1.17574637818375	1.01904649626311	1.90464962631142	0.0188673825058973	1.86147889657697	1.03715337553839	3.71533755383923	0.0364798214336488	-47.2186959213113	0.993347846387015	-0.665215361298462	-0.00667437780080144
7/17/19	7/17/19 9:55	10.23609	2.03085	NA	NA	NA	NA	1070	CH	W	S2	-7.751	-8.101	1	aLow	7976.51853632686	58.4546472809586	45.7698314069455	7957.4685	58.25219	45.99874	NA	NA	1.77321887565981	1.64936450155407	NA	NA	NA	NA	7976.51853632686	7957.4685	1.77321887565981	NA	-19.0500363268575	0.99761173546578	-0.238826453421995	-0.00239112098684526	-0.202457280958633	0.996536506670111	-0.346349332988932	-0.00346950510809537	0.228908593054477	1.00500129858507	0.500129858507061	0.00498883363465274	-19.0500363268575	0.99761173546578	-0.238826453421995	-0.00239112098684526
7/17/19	7/17/19 10:00	10.29831	2.00541	NA	NA	NA	NA	1073	CH	W	S2	-7.614	-7.818	1	aLow	7762.49311003222	60.2519492653452	47.8092657350656	7910.79734	56.90369	45.60476	NA	NA	1.61159264248009	1.28663107029928	NA	NA	NA	NA	7762.49311003222	7910.79734	1.61159264248009	NA	148.304229967776	1.0191052317684	1.91052317684003	0.0189250185537877	-3.34825926534523	0.944429029995366	-5.5570970004634	-0.0571747351545177	-2.20450573506562	0.953889571379702	-4.61104286202984	-0.0472073675045305	148.304229967776	1.0191052317684	1.91052317684003	0.0189250185537877
7/17/19	7/17/19 10:05	10.16482	2.05925	NA	NA	NA	NA	1077	CH	W	S2	-8.287	-8.127	1	aLow	8572.22892071283	59.9334157193664	46.3351329483196	8064.65376	64.90249	53.01987	NA	NA	2.13051534367405	2.31701655801351	NA	NA	NA	NA	8572.22892071283	8064.65376	2.13051534367405	NA	-507.575160712827	0.940788426743202	-5.92115732567976	-0.0610370034193886	4.96907428063356	1.08290991295909	8.29099129590888	0.0796517816957068	6.68473705168042	1.14426929688831	14.426929688831	0.134766264633413	-507.575160712827	0.940788426743202	-5.92115732567976	-0.0610370034193886
7/17/19	7/17/19 10:10	10.23242	1.9993	NA	NA	NA	NA	1082	CH	W	S2	-7.691	-7.677	1	aLow	7012.26889483106	60.8261939295262	49.4411908337788	7126.01304	61.18051	49.92572	NA	NA	1.07950185915239	1.21507890953634	NA	NA	NA	NA	7012.26889483106	7126.01304	1.07950185915239	NA	113.744145168937	1.01622073352789	1.62207335278859	0.0160905829686534	0.354316070473843	1.00582505739031	0.582505739031373	0.0058081573409261	0.484529166221222	1.00980011116339	0.980011116338618	0.00975240152722963	113.744145168937	1.01622073352789	1.62207335278859	0.0160905829686534
7/17/19	7/17/19 10:15	10.4937	2.05815	NA	NA	NA	NA	1086	CH	W	S2	-8.064	-7.755	1	aLow	14009.110842929	45.0320050553842	33.5714064473304	15806.9432	48.68145	36.52778	NA	NA	1.70440429647473	2.10879205192652	NA	NA	NA	NA	14009.110842929	15806.9432	1.70440429647473	NA	1797.83235707098	1.12833308103765	12.8333081037646	0.12074139409579	3.64944494461576	1.08104113818888	8.10411381888805	0.0779245936118626	2.95637355266956	1.08806224896499	8.80622489649864	0.0843983609193154	1797.83235707098	1.12833308103765	12.8333081037646	0.12074139409579
7/17/19	7/17/19 10:20	10.50955	2.019	NA	NA	NA	NA	1092	CH	W	S2	-8.228	-7.6	1	aLow	8912.68141342815	54.0458219720102	40.4964497071145	8635.64072	54.40571	41.27552	NA	NA	1.22279650110051	1.35227328363084	NA	NA	NA	NA	8912.68141342815	8635.64072	1.22279650110051	NA	-277.040693428147	0.968916122928982	-3.1083877071018	-0.0315772312827493	0.359888027989818	1.00665894263161	0.665894263160991	0.00663686980672518	0.779070292885507	1.01923798996011	1.92379899601085	0.0190552794347627	-277.040693428147	0.968916122928982	-3.1083877071018	-0.0315772312827493
7/17/19	7/17/19 10:25	10.67207	2.057	NA	NA	NA	NA	1097	CH	W	S2	-8.02	-7.753	1	aLow	9833.07072432979	55.5194577334852	42.979755657228	10238.70142	53.64398	42.6687	NA	NA	2.65074680990023	2.44467904395151	NA	NA	NA	NA	9833.07072432979	10238.70142	2.65074680990023	NA	405.630695670212	1.0412516808881	4.12516808881042	0.0404235287959118	-1.87547773348521	0.966219451521155	-3.37805484788455	-0.0343642950823252	-0.311055657227989	0.992762740214051	-0.723725978594944	-0.00726357579797135	405.630695670212	1.0412516808881	4.12516808881042	0.0404235287959118
7/17/19	7/17/19 10:30	10.54986	1.97779	NA	NA	NA	NA	1103	CH	W	S2	-8.155	-8.259	1	aLow	7824.59225437487	60.9555969811107	48.0916879364634	7460.1609	56.05774	44.66924	NA	NA	1.77492767158052	1.76266100741146	NA	NA	NA	NA	7824.59225437487	7460.1609	1.77492767158052	NA	-364.431354374874	0.953424876015601	-4.65751239843985	-0.0476946446537488	-4.89785698111071	0.919648773473115	-8.03512265268847	-0.0837634497949977	-3.42244793646337	0.92883493835806	-7.11650616419403	-0.0738242326413666	-364.431354374874	0.953424876015601	-4.65751239843985	-0.0476946446537488
7/17/19	7/17/19 10:35	10.86802	2.00304	NA	NA	NA	NA	1103	CH	W	S2	-7.682	-8.024	1	aLow	8123.2244008741	53.8548460207413	42.1997579886504	8366.57338	56.21995	43.46909	NA	NA	1.23580210273384	1.49213239967329	NA	NA	NA	NA	8123.2244008741	8366.57338	1.23580210273384	NA	243.3489791259	1.0299571902876	2.99571902876048	0.029517238550218	2.36510397925874	1.04391627038257	4.39162703825736	0.0429792854612166	1.26933201134958	1.0300791301147	3.00791301147028	0.0296356246447084	243.3489791259	1.0299571902876	2.99571902876048	0.029517238550218
7/17/19	7/17/19 10:40	10.82917	1.96997	NA	NA	NA	NA	1115	CH	W	S2	-7.739	-8.099	1	aLow	7244.37024675499	53.3734701290783	40.3919041017553	6597.6866	56.88435	44.98354	NA	NA	1.118443993266	NA	NA	NA	NA	NA	7244.37024675499	6597.6866	1.118443993266	NA	-646.683646754992	0.910732938167446	-8.92670618325539	-0.09350557709552	3.51087987092166	1.06577949423995	6.57794942399465	0.0637064509130846	4.59163589824474	1.11367713407809	11.3677134078094	0.107667273714803	-646.683646754992	0.910732938167446	-8.92670618325539	-0.09350557709552
7/17/19	7/17/19 10:45	11.16739	1.98013	NA	NA	NA	NA	1121	CH	W	S2	-8.269	-7.974	1	aLow	6802.42159129322	56.346952906702	43.7680315091957	6830.39078	56.43326	44.48302	NA	NA	0.957859694472466	1.62747399599271	NA	NA	NA	NA	6802.42159129322	6830.39078	0.957859694472466	NA	27.9691887067793	1.00411165175981	0.411165175980544	0.0041032220185821	0.0863070932979824	1.00153170826186	0.153170826186267	0.00153053639325087	0.714988490804295	1.01633586127021	1.63358612702076	0.0162038666457126	27.9691887067793	1.00411165175981	0.411165175980544	0.0041032220185821
7/17/19	7/17/19 10:50	10.86017	2.00879	NA	NA	NA	NA	1126	CH	W	S2	-8.355	-7.636	1	aLow	7368.76295029224	55.4827023840639	42.5940996394356	7208.50496	56.38109	44.77414	NA	NA	2.69790192265183	2.42128916155272	NA	NA	NA	NA	7368.76295029224	7208.50496	2.69790192265183	NA	-160.257990292243	0.978251710446746	-2.17482895532535	-0.0219882694170422	0.898387615936123	1.01619221085731	1.61922108573097	0.0160625151779451	2.18004036056442	1.05118174533606	5.11817453360615	0.0499150030495394	-160.257990292243	0.978251710446746	-2.17482895532535	-0.0219882694170422
7/17/19	7/17/19 10:55	10.98576	2.11409	NA	NA	NA	NA	1132	CH	W	S2	-7.691	-7.857	1	aLow	7029.41623068309	54.2144409821824	40.8939217633833	7006.80746	55.73378	42.7362	NA	NA	1.80141868072119	2.20229142629893	NA	NA	NA	NA	7029.41623068309	7006.80746	1.80141868072119	NA	-22.6087706830922	0.996783691569663	-0.321630843033678	-0.00322149186763579	1.51933901781764	1.0280246183543	2.80246183543048	0.0276391145617007	1.84227823661666	1.04505017267056	4.50501726705569	0.0440648963891641	-22.6087706830922	0.996783691569663	-0.321630843033678	-0.00322149186763579
7/17/19	7/17/19 11:00	10.45218	1.98789	NA	NA	NA	NA	1137	CH	W	S2	-8.13	-8.336	1	aLow	6880.34402598386	57.9192341051831	45.208773304116	7381.73148	64.5975	46.67261	NA	NA	2.36160649914601	2.19236927157164	NA	NA	NA	NA	6880.34402598386	7381.73148	2.36160649914601	NA	501.387454016141	1.07287243953538	7.28724395353829	0.0703395745082591	6.67826589481692	1.11530307674112	11.5303076741122	0.109126185681385	1.46383669588401	1.03237948276183	3.2379482761828	0.0318663153229497	501.387454016141	1.07287243953538	7.28724395353829	0.0703395745082591
7/17/19	7/17/19 11:05	10.95055	2.07154	NA	NA	NA	NA	1141	CH	W	S2	-8.272	-7.604	1	aLow	7520.90491605007	57.5885513014458	44.1865816290546	8302.50764	54.22674	41.22968	NA	NA	0.863356153542859	1.03273765058408	NA	NA	NA	NA	7520.90491605007	8302.50764	0.863356153542859	NA	781.602723949928	1.10392402678592	10.3924026785918	0.0988711291698488	-3.36181130144578	0.941623617447008	-5.83763825529916	-0.0601496411001907	-2.95690162905456	0.933081457762954	-6.69185422370459	-0.0692627745900664	781.602723949928	1.10392402678592	10.3924026785918	0.0988711291698488
7/17/19	7/17/19 11:10	10.55237	1.97666	NA	NA	NA	NA	1145	CH	W	S2	-8.214	-8.262	1	aLow	11971.6416297444	43.0179868410283	30.4004050703291	7784.35814	56.4362	43.85652	NA	NA	1.58935354594	1.64967926118602	NA	NA	NA	NA	11971.6416297444	7784.35814	1.58935354594	NA	-4187.28348974444	0.650233141013775	-34.9766858986225	-0.430424301919473	13.4182131589717	1.31192099268983	31.1920992689832	0.271492469722253	13.4561149296709	1.44262946163188	44.262946163188	0.366467463471355	-4187.28348974444	0.650233141013775	-34.9766858986225	-0.430424301919473
7/17/19	7/17/19 11:15	10.42415	1.92518	NA	NA	NA	NA	1149	CH	W	S2	-7.95	-7.613	1	aLow	6293.87222995357	59.7587316920696	47.0929991470174	6500.70776	58.04597	46.3909	NA	NA	1.34904102502818	1.16157306490407	NA	NA	NA	NA	6293.87222995357	6500.70776	1.34904102502818	NA	206.835530046432	1.0328630011048	3.28630011047996	0.0323345589849731	-1.71276169206958	0.971338720826686	-2.86612791733141	-0.0290800344176651	-0.702099147017393	0.985091220356861	-1.49087796431385	-0.0150210325986914	206.835530046432	1.0328630011048	3.28630011047996	0.0323345589849731
7/17/19	7/17/19 11:20	10.65349	1.98255	NA	NA	NA	NA	1149	CH	W	S2	-8.097	-7.868	1	aLow	7291.15172618039	58.5958535671377	44.5075823513653	8297.35676	58.75605	46.3828	NA	NA	2.14308620163854	2.40090214420707	NA	NA	NA	NA	7291.15172618039	8297.35676	2.14308620163854	NA	1006.20503381961	1.13800357907882	13.800357907882	0.129275480759668	0.160196432862307	1.00273392097068	0.273392097068366	0.00273019060621431	1.87521764863472	1.04213254348059	4.21325434805873	0.0412691362788412	1006.20503381961	1.13800357907882	13.800357907882	0.129275480759668
7/17/19	7/17/19 11:25	10.3369	1.93316	NA	NA	NA	NA	1156	CH	W	S2	-8.007	-8.078	1	aLow	12606.5407474653	43.975721288476	31.6593647157027	8963.9281	53.66009	39.86271	NA	NA	1.08729971103627	1.06551972560357	NA	NA	NA	NA	12606.5407474653	8963.9281	1.08729971103627	NA	-3642.61264746528	0.711053752140715	-28.8946247859285	-0.341007251275991	9.68436871152395	1.22022080429325	22.0220804293249	0.199031829494585	8.20334528429726	1.25911275725089	25.911275725089	0.230407312013653	-3642.61264746528	0.711053752140715	-28.8946247859285	-0.341007251275991
7/17/19	7/17/19 11:30	10.59478	1.96327	NA	NA	NA	NA	1160	CH	W	S2	-8.285	-7.985	1	aLow	8703.51220509431	48.0784026030681	36.1182844732503	8621.74534	52.30467	39.51481	NA	NA	NA	1.29191015805461	NA	NA	NA	NA	8703.51220509431	8621.74534	NA	NA	-81.7668650943142	0.990605302414989	-0.93946975850111	-0.00943910611166846	4.22626739693188	1.08790365669641	8.79036566964099	0.0842525936823891	3.39652552674968	1.0940389494209	9.40389494209006	0.0898763061273613	-81.7668650943142	0.990605302414989	-0.93946975850111	-0.00943910611166846
7/17/19	7/17/19 11:35	10.42052	2.0255	NA	NA	NA	NA	1163	CH	W	S2	-8.137	-7.936	1	aLow	10583.2243521036	46.0735732260675	33.4316114824456	11679.84186	42.24291	31.5326	NA	NA	NA	1.36360267557848	NA	NA	NA	NA	10583.2243521036	11679.84186	NA	NA	1096.61750789642	1.10361846932579	10.3618469325792	0.0985942987463209	-3.83066322606753	0.916857691777632	-8.31423082223676	-0.0868030076698799	-1.89901148244561	0.943197129954602	-5.68028700453984	-0.0584799726446469	1096.61750789642	1.10361846932579	10.3618469325792	0.0985942987463209
7/17/19	7/17/19 11:40	10.39151	1.97839	NA	NA	NA	NA	1165	CH	W	S2	-8.084	-8.016	1	aLow	6835.78869706612	60.7074022549712	46.8880321213012	6730.26136	59.03464	45.59517	NA	NA	NA	1.81827657586063	NA	NA	NA	NA	6835.78869706612	6730.26136	NA	NA	-105.527337066115	0.984562522081555	-1.54374779184452	-0.0155578764881658	-1.67276225497118	0.97244549770149	-2.75545022985101	-0.0279412485546429	-1.29286212130121	0.972426607327931	-2.75733926720686	-0.02796067438065	-105.527337066115	0.984562522081555	-1.54374779184452	-0.0155578764881658
7/17/19	7/17/19 11:45	10.50759	1.96432	NA	NA	NA	NA	1168	CH	W	S2	-7.856	-8.234	1	aLow	7611.15718160524	52.7129311324955	38.4463123735788	7819.12584	52.94372	39.13633	NA	NA	NA	0.97953129424003	NA	NA	NA	NA	7611.15718160524	7819.12584	NA	NA	207.96865839476	1.02732418388328	2.73241838832842	0.0269575421712888	0.230788867504451	1.00437822110336	0.437822110336373	0.00436866457691932	0.690017626421188	1.01794756333758	1.79475633375799	0.0177884073100997	207.96865839476	1.02732418388328	2.73241838832842	0.0269575421712888
7/17/19	7/17/19 11:50	10.49298	1.94681	NA	NA	NA	NA	1171	CH	W	S2	-8.318	-8.377	1	aLow	7357.44751909889	52.9169406229421	38.4466105074344	7304.78958	54.14341	40.01152	NA	NA	NA	1.03468538457516	NA	NA	NA	NA	7357.44751909889	7304.78958	NA	NA	-52.6579390988936	0.992842906597403	-0.715709340259663	-0.00718282826028668	1.22646937705787	1.02317725406306	2.31772540630616	0.0229127408390192	1.5649094925656	1.0407034449048	4.07034449047983	0.0398968738366518	-52.6579390988936	0.992842906597403	-0.715709340259663	-0.00718282826028668
7/17/19	7/17/19 11:55	10.38905	1.93108	NA	NA	NA	NA	1173	CH	W	S2	-8.217	-8.307	1	aLow	6777.97181801472	57.0329246058394	42.2392607245157	6730.26258	59.92231	45.70014	NA	NA	NA	1.01753586865836	NA	NA	NA	NA	6777.97181801472	6730.26258	NA	NA	-47.7092380147233	0.992961133611102	-0.703886638889823	-0.00706375607446756	2.88938539416058	1.05066170837511	5.06617083751085	0.0494201641302598	3.46087927548428	1.08193512898003	8.19351289800293	0.0787512238949822	-47.7092380147233	0.992961133611102	-0.703886638889823	-0.00706375607446756
7/17/19	7/17/19 12:00	10.51204	1.91015	NA	NA	NA	NA	1176	CH	W	S2	-8.008	-7.826	1	aLow	5906.21191284241	62.6875390345179	48.5318328852619	5860.87326	62.79419	49.44307	NA	NA	NA	1.20718967930016	NA	NA	NA	NA	5906.21191284241	5860.87326	NA	NA	-45.3386528424062	0.992323564831153	-0.767643516884694	-0.00770605065555977	0.106650965482054	1.00170131045379	0.170131045379414	0.00169986486452926	0.911237114738071	1.01877607047919	1.87760704791925	0.0186019758999224	-45.3386528424062	0.992323564831153	-0.767643516884694	-0.00770605065555977
7/17/19	7/17/19 12:05	10.12713	1.87084	NA	NA	NA	NA	1178	CH	W	S2	-8.33	-7.73	1	aLow	5792.28753341654	60.3278340675632	47.0958314186455	6050.57632	61.17995	48.27852	NA	NA	NA	1.04584599653043	NA	NA	NA	NA	5792.28753341654	6050.57632	NA	NA	258.288786583458	1.0445918447752	4.45918447752037	0.0436262299583818	0.852115932436838	1.01412475593741	1.4124755937409	0.01402593106984	1.18268858135453	1.02511238353224	2.51123835322354	0.0248022490505486	258.288786583458	1.0445918447752	4.45918447752037	0.0436262299583818
7/17/19	7/17/19 12:10	10.02541	1.88373	NA	NA	NA	NA	1181	CH	W	S2	-8.084	-8.146	1	aLow	6340.0710636765	59.729338946638	46.4283594049617	6162.06068	64.42876	49.46776	NA	NA	NA	1.02543535255427	NA	NA	NA	NA	6340.0710636765	6162.06068	NA	NA	-178.010383676497	0.971922967126291	-2.80770328737092	-0.0284787295899823	4.69942105336202	1.07867860479019	7.86786047901931	0.075736777948529	3.03940059503831	1.06546431176962	6.54643117696185	0.0634106776451581	-178.010383676497	0.971922967126291	-2.80770328737092	-0.0284787295899823
7/19/19	7/19/19 8:25	5.54363	2.49777	NA	NA	NA	NA	1110	CH	F	S2	-8.344	-8.361	1	aLow	11553.4812463911	50.9100254952029	37.6367100131414	11324.02436	51.52947	38.15692	NA	NA	1.49141794410289	1.81941224834744	NA	NA	NA	NA	11553.4812463911	11324.02436	1.49141794410289	NA	-229.456886391123	0.9801395889691	-1.98604110309	-0.0200602797372374	0.619444504797066	1.01216743654657	1.21674365465685	0.0120940083127174	0.520209986858575	1.01382187727559	1.38218772755891	0.0137272263020603	-229.456886391123	0.9801395889691	-1.98604110309	-0.0200602797372374
7/19/19	7/19/19 8:30	5.2726	2.36921	NA	NA	NA	NA	1114	CH	F	S2	-8.249	-8.341	1	aLow	10801.1157633194	51.9476047877456	39.1242389477985	10999.3861	51.27693	39.61262	NA	NA	1.81871721793517	2.11728245339586	NA	NA	NA	NA	10801.1157633194	10999.3861	1.81871721793517	NA	198.270336680625	1.01835646807471	1.83564680747106	0.0181900219376986	-0.670674787745575	0.987089399203565	-1.29106007964353	-0.0129946669498037	0.488381052201483	1.01248282561747	1.24828256174671	0.012405557501576	198.270336680625	1.01835646807471	1.83564680747106	0.0181900219376986
7/19/19	7/19/19 8:35	5.16484	2.27787	NA	NA	NA	NA	1119	CH	F	S2	-7.765	-8.271	1	aLow	10991.6083381308	52.0233454136452	38.9791570758746	11027.65914	52.91839	40.53492	NA	NA	1.9469228440297	2.32436211245807	NA	NA	NA	NA	10991.6083381308	11027.65914	1.9469228440297	NA	36.0508018691962	1.00327984774932	0.327984774931736	0.00327448078071281	0.895044586354828	1.0172046718495	1.72046718494975	0.0170583474077161	1.55576292412539	1.03991268772429	3.99126877242889	0.0391367555176769	36.0508018691962	1.00327984774932	0.327984774931736	0.00327448078071281
7/19/19	7/19/19 8:40	5.32509	2.24932	NA	NA	NA	NA	1124	CH	F	S2	-8.271	-7.79	1	aLow	14680.5681049496	47.6311580518328	35.7028846344655	12566.4608	49.09823	38.63705	NA	NA	2.11179807969197	2.26178918313963	NA	NA	NA	NA	14680.5681049496	12566.4608	2.11179807969197	NA	-2114.1073049496	0.855992813776953	-14.4007186223047	-0.155493297996016	1.4670719481672	1.03080067771123	3.08006777112309	0.030335857257276	2.93416536553451	1.08218286549043	8.2182865490427	0.0789801730669894	-2114.1073049496	0.855992813776953	-14.4007186223047	-0.155493297996016
7/19/19	7/19/19 8:45	5.47106	2.26338	NA	NA	NA	NA	1129	CH	F	S2	-7.891	-8.278	1	aLow	11118.1540354742	52.8479955075135	40.1240010191246	11519.2264	50.08522	38.81825	NA	NA	1.81379832965049	2.16849186473125	NA	NA	NA	NA	11118.1540354742	11519.2264	1.81379832965049	NA	401.072364525833	1.03607364705023	3.60736470502343	0.0354382291969938	-2.76277550751347	0.947722227097134	-5.22777729028659	-0.053693829053963	-1.3057510191246	0.967457108315239	-3.25428916847607	-0.0330841875516228	401.072364525833	1.03607364705023	3.60736470502343	0.0354382291969938
7/19/19	7/19/19 8:50	5.66137	2.28725	NA	NA	NA	NA	1134	CH	F	S2	-7.759	-7.702	1	aLow	11501.8277856385	52.3513273143523	39.5598323864018	12324.69702	52.91513	40.09424	NA	NA	1.97470124806906	2.35992273765065	NA	NA	NA	NA	11501.8277856385	12324.69702	1.97470124806906	NA	822.869234361453	1.07154247565669	7.15424756566871	0.0690991764492867	0.563802685647708	1.01076959677187	1.0769596771869	0.010712017697929	0.534407613598226	1.01350884423317	1.35088442331703	0.0134184132982564	822.869234361453	1.07154247565669	7.15424756566871	0.0690991764492867
7/19/19	7/19/19 8:55	5.69753	2.32077	NA	NA	NA	NA	1138	CH	F	S2	-7.773	-8.217	1	aLow	11446.6951606122	52.1404165841347	39.3404654954607	11444.441	52.36948	40.59446	NA	NA	2.18465136786079	2.5519363550555	NA	NA	NA	NA	11446.6951606122	11444.441	2.18465136786079	NA	-2.2541606122104	0.99980307323812	-0.0196926761880312	-0.000196946154501088	0.22906341586534	1.00439320264148	0.4393202641481	0.00438358069723085	1.25399450453928	1.03187543636676	3.18754363667601	0.0313779585793957	-2.2541606122104	0.99980307323812	-0.0196926761880312	-0.000196946154501088
7/19/19	7/19/19 9:00	5.65046	2.32729	NA	NA	NA	NA	1141	CH	F	S2	-7.993	-8.229	1	aLow	13294.2322677949	48.6060302576535	35.2632465132214	13152.2228	51.08241	38.75937	NA	NA	1.93286673961451	2.5776389981979	NA	NA	NA	NA	13294.2322677949	13152.2228	1.93286673961451	NA	-142.009467794944	0.989317963991124	-1.06820360088758	-0.0107394985330485	2.47637974234652	1.05094799409085	5.09479940908483	0.0496926083592476	3.49612348677856	1.09914355121749	9.91435512174906	0.0945312867435839	-142.009467794944	0.989317963991124	-1.06820360088758	-0.0107394985330485
7/19/19	7/19/19 9:05	6.00393	2.45023	NA	NA	NA	NA	1141	CH	F	S2	-8.002	-8.141	1	aLow	24505.7531079283	37.3228492551426	26.6919279784753	27530.33892	36.03783	25.31081	NA	NA	2.60911223814741	2.8670647792234	NA	NA	NA	NA	24505.7531079283	27530.33892	2.60911223814741	NA	3024.58581207167	1.12342349972885	12.342349972885	0.116380719295887	-1.28501925514259	0.965570172674705	-3.44298273252953	-0.0350364996151232	-1.38111797847528	0.948257091822328	-5.1742908177672	-0.0531296195881261	3024.58581207167	1.12342349972885	12.342349972885	0.116380719295887
7/19/19	7/19/19 9:10	5.49823	2.23115	NA	NA	NA	NA	1146	CH	F	S2	-7.732	-8.036	1	aLow	22166.6936830001	47.2282717478724	34.0722514491265	16818.8783	47.51263	35.26695	NA	NA	3.54019906831756	2.86730014762665	NA	NA	NA	NA	22166.6936830001	16818.8783	3.54019906831756	NA	-5347.81538300012	0.758745464728399	-24.1254535271601	-0.276088913920001	0.284358252127561	1.00602093283543	0.602093283543391	0.00600287944857316	1.19469855087346	1.03506368085647	3.50636808564668	0.0344629522221522	-5347.81538300012	0.758745464728399	-24.1254535271601	-0.276088913920001
7/19/19	7/19/19 9:15	5.95216	2.44655	NA	NA	NA	NA	1147	CH	F	S2	-7.836	-7.738	1	aLow	19464.7532188229	46.2971810840534	36.2790779993637	19055.08944	43.64572	33.8924	NA	NA	2.73981471415173	2.74542156856227	NA	NA	NA	NA	19464.7532188229	19055.08944	2.73981471415173	NA	-409.66377882288	0.978953559070725	-2.10464409292755	-0.021271074685357	-2.65146108405337	0.942729535104101	-5.72704648958992	-0.058975850738685	-2.38667799936366	0.934213377765402	-6.57866222345983	-0.0680504109937508	-409.66377882288	0.978953559070725	-2.10464409292755	-0.021271074685357
7/19/19	7/19/19 9:20	5.40495	2.24776	NA	NA	NA	NA	1147	CH	F	S2	-8.247	-8.158	1	aLow	12834.1376015406	49.9464374892307	36.2659104207419	11982.44378	53.5749	41.6151	NA	NA	2.46652274078366	2.4840015020978	NA	NA	NA	NA	12834.1376015406	11982.44378	2.46652274078366	NA	-851.693821540635	0.933638406569804	-6.63615934301964	-0.0686660607134779	3.62846251076925	1.07264707340842	7.26470734084209	0.0701294938015295	5.34918957925809	1.14749911189872	14.7499111898724	0.137584889007796	-851.693821540635	0.933638406569804	-6.63615934301964	-0.0686660607134779
7/19/19	7/19/19 9:25	5.31948	2.19869	NA	NA	NA	NA	1148	CH	F	S2	-8.29	-8.096	1	aLow	12539.2599566447	51.5039069739413	38.9132396804043	14471.48892	48.0909	37.15288	NA	NA	2.23602140366066	2.53855120861737	NA	NA	NA	NA	12539.2599566447	14471.48892	2.23602140366066	NA	1932.22896335526	1.15409433810576	15.4094338105762	0.143315913536479	-3.41300697394135	0.933733047171195	-6.62669528288053	-0.0685646983398778	-1.76035968040428	0.95476193463042	-4.52380653695804	-0.0462932526871141	1932.22896335526	1.15409433810576	15.4094338105762	0.143315913536479
7/19/19	7/19/19 9:30	5.50993	2.21378	NA	NA	NA	NA	1148	CH	F	S2	-7.838	-7.691	1	aLow	14174.4786980676	79.1599044748525	49.72486519737	12010.9849	51.78697	39.32252	NA	NA	4.08236591901343	2.86124989924129	NA	NA	NA	NA	14174.4786980676	12010.9849	4.08236591901343	NA	-2163.49379806764	0.847366958309191	-15.2633041690809	-0.16562143339648	-27.3729344748525	0.654207080510711	-34.579291948929	-0.424331340777282	-10.40234519737	0.790801942728641	-20.9198057271359	-0.234707731026273	-2163.49379806764	0.847366958309191	-15.2633041690809	-0.16562143339648
7/19/19	7/19/19 9:35	5.50903	2.1981	NA	NA	NA	NA	1148	CH	F	S2	-8.394	-7.635	1	aLow	11155.8983537757	53.9419285170167	40.0274454010951	11286.21206	54.54187	41.40468	NA	NA	2.1723285312536	2.30730071497624	NA	NA	NA	NA	11155.8983537757	11286.21206	2.1723285312536	NA	130.313706224268	1.01168114858094	1.16811485809355	0.0116134506479147	0.599941482983319	1.01112198802447	1.11219880244745	0.0110605935155675	1.3772345989049	1.03440725694843	3.44072569484342	0.0338285640623033	130.313706224268	1.01168114858094	1.16811485809355	0.0116134506479147
7/19/19	7/19/19 9:40	5.43067	2.21289	NA	NA	NA	NA	1148	CH	F	S2	-8.22	-7.729	1	aLow	11793.0833721172	52.0305638413166	38.624119405051	11994.511	53.72657	39.76805	NA	NA	2.46477278832246	2.5563622641162	NA	NA	NA	NA	11793.0833721172	11994.511	2.46477278832246	NA	201.427627882789	1.01708014956962	1.70801495696224	0.0169359237640655	1.69600615868343	1.03259634402302	3.25963440230233	0.0320763529022565	1.143930594949	1.02961700130824	2.96170013082396	0.0291868897005896	201.427627882789	1.01708014956962	1.70801495696224	0.0169359237640655
7/19/19	7/19/19 9:45	5.55512	2.31201	NA	NA	NA	NA	1149	CH	F	S2	-7.995	-8.036	1	aLow	11153.4262870255	54.3459970667874	40.3252513094411	13939.32432	52.38764	40.79167	NA	NA	3.17273068068514	3.33110074684001	NA	NA	NA	NA	11153.4262870255	13939.32432	3.17273068068514	NA	2785.8980329745	1.24977957098396	24.9779570983965	0.222967192551089	-1.95835706678741	0.963965017250843	-3.60349827491569	-0.0367002741889353	0.466418690558861	1.01156641745341	1.15664174534149	0.0115000378065309	2785.8980329745	1.24977957098396	24.9779570983965	0.222967192551089
7/19/19	7/19/19 9:50	5.50827	2.31326	NA	NA	NA	NA	1149	CH	F	S2	-8.382	-7.821	1	aLow	12431.0090175462	57.2920382851543	44.1815431668951	12503.02084	56.93416	44.67273	NA	NA	3.08585822686945	3.61367972534372	NA	NA	NA	NA	12431.0090175462	12503.02084	3.08585822686945	NA	72.0118224537764	1.00579291852754	0.579291852754129	0.00577620409417655	-0.357878285154321	0.993753437722479	-0.624656227752077	-0.00626615367620355	0.491186833104862	1.01111746665908	1.11174666590846	0.0110561218736169	72.0118224537764	1.00579291852754	0.579291852754129	0.00577620409417655
7/19/19	7/19/19 9:55	5.33986	2.2546	NA	NA	NA	NA	1152	CH	F	S2	-8.397	-8.333	1	aLow	10401.7041849796	56.2783345909283	41.7273549566773	10865.62666	55.6446	41.90652	NA	NA	2.41094449928674	2.61441655966288	NA	NA	NA	NA	10401.7041849796	10865.62666	2.41094449928674	NA	463.922475020394	1.04460062185678	4.46006218567831	0.0436346323260139	-0.633734590928256	0.988739279590722	-1.12607204092783	-0.0113246023451747	0.179165043322676	1.00429370717384	0.429370717383575	0.0042845155146577	463.922475020394	1.04460062185678	4.46006218567831	0.0436346323260139
7/19/19	7/19/19 10:00	5.40684	2.19569	NA	NA	NA	NA	1154	CH	F	S2	-7.693	-7.706	1	aLow	9601.73787515231	58.1990226685475	43.7774426012371	10765.64328	58.90311	46.44205	NA	NA	2.57264561521926	2.92752008643656	NA	NA	NA	NA	9601.73787515231	10765.64328	2.57264561521926	NA	1163.90540484769	1.12121820236935	12.1218202369353	0.114415774897864	0.70408733145252	1.01209792362773	1.20979236277284	0.0120253286620796	2.66460739876293	1.06086713248726	6.08671324872602	0.0590866232201226	1163.90540484769	1.12121820236935	12.1218202369353	0.114415774897864
7/19/19	7/19/19 10:05	5.45358	2.31193	NA	NA	NA	NA	1157	CH	F	S2	-8.196	-7.899	1	aLow	10179.7115167359	58.6788030089541	44.4875875074506	11653.9516	56.04255	42.85406	NA	NA	2.6838305108893	3.35284403374106	NA	NA	NA	NA	10179.7115167359	11653.9516	2.6838305108893	NA	1474.24008326405	1.1448214009641	14.4821400964097	0.135248643149049	-2.63625300895414	0.955073163156517	-4.49268368434825	-0.0459673308007548	-1.63352750745058	0.963281274643697	-3.67187253563031	-0.0374098281662435	1474.24008326405	1.1448214009641	14.4821400964097	0.135248643149049
7/19/19	7/19/19 10:10	5.67791	2.41765	NA	NA	NA	NA	1161	CH	F	S2	-8.332	-7.983	1	aLow	19546.8116440374	41.1737987179186	29.836007868317	19887.1671	47.16659	33.98284	NA	NA	4.41249105777027	4.85793967849655	NA	NA	NA	NA	19546.8116440374	19887.1671	4.41249105777027	NA	340.355455962606	1.01741232596706	1.74123259670551	0.0172624684963548	5.99279128208139	1.1455486612527	14.5548661252705	0.135883702369432	4.14683213168296	1.13898749960066	13.8987499600659	0.130139709515144	340.355455962606	1.01741232596706	1.74123259670551	0.0172624684963548
7/19/19	7/19/19 10:15	5.5588	2.28565	NA	NA	NA	NA	1165	CH	F	S2	-8.023	-7.688	1	aLow	11330.7355489996	53.118499115977	37.9296165884606	12894.5353	54.97819	39.35682	NA	NA	2.35673695371954	3.21123902599563	NA	NA	NA	NA	11330.7355489996	12894.5353	2.35673695371954	NA	1563.79975100038	1.13801396601639	13.8013966016394	0.129284608050972	1.85969088402302	1.03501023023942	3.50102302394244	0.0344113109577821	1.42720341153935	1.03762767831335	3.76276783133514	0.0369370289855886	1563.79975100038	1.13801396601639	13.8013966016394	0.129284608050972
7/19/19	7/19/19 10:20	5.49544	2.25881	NA	NA	NA	NA	1170	CH	F	S2	-7.763	-8.15	1	aLow	10902.5169788284	53.3051786129595	38.0499434125756	10680.78588	54.2397	39.62547	NA	NA	2.28480788162227	2.4112261361656	NA	NA	NA	NA	10902.5169788284	10680.78588	2.28480788162227	NA	-221.731098828415	0.97966239362351	-2.03376063764904	-0.0205472629725434	0.934521387040526	1.01753153091984	1.75315309198369	0.01737962647348	1.57552658742436	1.04140680500733	4.14068050073275	0.0405724962051733	-221.731098828415	0.97966239362351	-2.03376063764904	-0.0205472629725434
7/19/19	7/19/19 10:25	5.45794	2.26371	NA	NA	NA	NA	1175	CH	F	S2	-8.012	-7.851	1	aLow	10020.5744991959	56.7018861671836	42.2334272387414	9827.379	57.83598	44.43373	NA	NA	2.19479719302584	2.28519952825222	NA	NA	NA	NA	10020.5744991959	9827.379	2.19479719302584	NA	-193.195499195946	0.98072011747316	-1.927988252684	-0.0194681634128375	1.13409383281644	1.02000098955214	2.00009895521395	0.0198035974448654	2.20030276125861	1.0520986077881	5.20986077881037	0.050786843561677	-193.195499195946	0.98072011747316	-1.927988252684	-0.0194681634128375
7/19/19	7/19/19 10:30	5.79973	2.44796	NA	NA	NA	NA	1181	CH	F	S2	-8.337	-8.032	1	aLow	18949.9770186797	53.4033626857468	37.5929439631412	18484.15162	46.13315	34.59042	NA	NA	3.09207241134674	3.32465049740945	NA	NA	NA	NA	18949.9770186797	18484.15162	3.09207241134674	NA	-465.825398679746	0.975418154954987	-2.45818450450132	-0.0248890230487813	-7.27021268574683	0.863862267840163	-13.6137732159837	-0.146341935107594	-3.00252396314122	0.920130650951809	-7.98693490481913	-0.0832396071176471	-465.825398679746	0.975418154954987	-2.45818450450132	-0.0248890230487813
7/19/19	7/19/19 10:35	5.88973	2.43408	NA	NA	NA	NA	1181	CH	F	S2	-7.954	-8.013	1	aLow	11373.2028114083	55.0302002030865	41.9688135663174	11056.04762	55.29482	42.92793	NA	NA	3.92377561220216	4.11000763154066	NA	NA	NA	NA	11373.2028114083	11056.04762	3.92377561220216	NA	-317.155191408294	0.972113819065096	-2.78861809349043	-0.0282823835735142	0.264619796913458	1.00480862864276	0.480862864276143	0.00479710411805577	0.959116433682617	1.02285307475197	2.28530747519717	0.0225958547115389	-317.155191408294	0.972113819065096	-2.78861809349043	-0.0282823835735142
7/19/19	7/19/19 10:40	5.73065	2.41571	NA	NA	NA	NA	1192	CH	F	S2	-8.229	-7.885	1	aLow	9613.63902358643	60.0151540801089	46.6016646152145	9607.48432	60.65623	47.61499	NA	NA	2.59545092939207	2.62954926817016	NA	NA	NA	NA	9613.63902358643	9607.48432	2.59545092939207	NA	-6.15470358643142	0.999359794603133	-0.064020539686702	-0.000640410415849642	0.641075919891144	1.01068190075852	1.06819007585222	0.0106252523082977	1.01332538478547	1.02174440319144	2.17444031914397	0.0215113657779932	-6.15470358643142	0.999359794603133	-0.064020539686702	-0.000640410415849642
7/19/19	7/19/19 10:45	5.96143	2.54645	NA	NA	NA	NA	1197	CH	F	S2	-7.622	-7.914	1	aLow	12168.9054203991	53.3781318300379	38.3245445691618	12074.18436	53.44507	39.361	NA	NA	3.04351037298835	2.97933331643106	NA	NA	NA	NA	12168.9054203991	12074.18436	3.04351037298835	NA	-94.7210603990916	0.992216139650465	-0.778386034953546	-0.00781431271809331	0.066938169962107	1.00125403733078	0.125403733077894	0.00125325168271824	1.03645543083818	1.02704416823448	2.70441682344785	0.0266849370659275	-94.7210603990916	0.992216139650465	-0.778386034953546	-0.00781431271809331
7/19/19	7/19/19 10:50	6.08144	2.60555	NA	NA	NA	NA	1203	CH	F	S2	-8.142	-7.606	1	aLow	13195.2405098812	58.7784096214158	44.7575775270703	13426.25666	58.90682	45.61857	NA	NA	5.56677942232376	5.77036099254886	NA	NA	NA	NA	13195.2405098812	13426.25666	5.56677942232376	NA	231.016150118785	1.01750753614122	1.75075361412162	0.0173560448341787	0.128410378584242	1.00218465214373	0.218465214372619	0.00218226926111354	0.860992472929667	1.0192367978899	1.92367978898974	0.0190541098640443	231.016150118785	1.01750753614122	1.75075361412162	0.0173560448341787
7/19/19	7/19/19 10:55	6.41564	2.71174	NA	NA	NA	NA	1207	CH	F	S2	-8.175	-7.973	1	aLow	13472.3407865342	56.3328044039959	41.6928807451763	13552.19704	57.06034	42.96202	NA	NA	4.45966306071609	4.75345868902115	NA	NA	NA	NA	13472.3407865342	13552.19704	4.45966306071609	NA	79.8562534657685	1.00592742231889	0.592742231888803	0.00590992426274685	0.727535596004095	1.01291495432726	1.29149543272603	0.0128322674749244	1.26913925482375	1.03044019103838	3.04401910383845	0.0299860808852013	79.8562534657685	1.00592742231889	0.592742231888803	0.00590992426274685
7/19/19	7/19/19 11:00	6.22721	2.66105	NA	NA	NA	NA	1212	CH	F	S2	-8.178	-8.124	1	aLow	11573.1284280631	57.6581788514479	41.655514635276	11469.58092	58.22324	42.90837	NA	NA	2.70451047322948	2.83882802657564	NA	NA	NA	NA	11573.1284280631	11469.58092	2.70451047322948	NA	-103.547508063051	0.991052764280057	-0.894723571994281	-0.00898750259823351	0.56506114855209	1.00980019070682	0.980019070681938	0.00975248029869082	1.252855364724	1.03007657871217	3.00765787121741	0.029633147742096	-103.547508063051	0.991052764280057	-0.894723571994281	-0.00898750259823351
7/19/19	7/19/19 11:05	6.4463	2.73817	NA	NA	NA	NA	1216	CH	F	S2	-7.955	-7.658	1	aLow	12392.3465797426	59.5820772550888	43.3567161042324	12317.81592	60.45418	45.02624	NA	NA	3.50261827442016	3.65659071844413	NA	NA	NA	NA	12392.3465797426	12317.81592	3.50261827442016	NA	-74.5306597426061	0.993985750861387	-0.601424913861263	-0.0060324075778219	0.872102744911238	1.01463699798813	1.46369979881283	0.0145309110761059	1.66952389576757	1.03850669621181	3.85066962118146	0.037783812278398	-74.5306597426061	0.993985750861387	-0.601424913861263	-0.0060324075778219
7/19/19	7/19/19 11:10	6.52317	2.79171	NA	NA	NA	NA	1219	CH	F	S2	-8.397	-7.72	1	aLow	12753.7722893725	62.9857341078567	47.7778126133012	13024.92926	63.02056	48.5336	NA	NA	4.12137472752184	4.25949847397376	NA	NA	NA	NA	12753.7722893725	13024.92926	4.12137472752184	NA	271.156970627459	1.02126092300185	2.12609230018485	0.0210380628527212	0.0348258921433242	1.00055291714285	0.0552917142851561	0.000552764340490223	0.755787386698827	1.01581879423439	1.58187942343852	0.0156949811181468	271.156970627459	1.02126092300185	2.12609230018485	0.0210380628527212
7/19/19	7/19/19 11:15	6.64706	2.84376	NA	NA	NA	NA	1222	CH	F	S2	-7.902	-8.283	1	aLow	13124.5726236645	55.0851602156365	39.4971944633429	13094.51534	56.13926	40.54598	NA	NA	3.88603972023839	3.94496584247368	NA	NA	NA	NA	13124.5726236645	13094.51534	3.88603972023839	NA	-30.0572836645424	0.997709846672619	-0.229015332738126	-0.00229277973920277	1.05409978436347	1.01913582133985	1.91358213398506	0.0189550342100868	1.04878553665709	1.0265534185632	2.6553418563196	0.0262069956388639	-30.0572836645424	0.997709846672619	-0.229015332738126	-0.00229277973920277
7/19/19	7/19/19 11:20	6.50653	2.79714	NA	NA	NA	NA	1222	CH	F	S2	-7.994	-7.698	1	aLow	11185.512677234	62.1932257212229	46.0977090835251	10917.30106	61.58396	45.91081	NA	NA	3.71978709561479	NA	NA	NA	NA	NA	11185.512677234	10917.30106	3.71978709561479	NA	-268.211617234028	0.976021517745903	-2.39784822540966	-0.0242706459412706	-0.609265721222947	0.990203664239029	-0.979633576097082	-0.00984463555769317	-0.186899083525127	0.995945588463269	-0.405441153673128	-0.00406265294677382	-268.211617234028	0.976021517745903	-2.39784822540966	-0.0242706459412706
7/19/19	7/19/19 11:25	6.61691	2.8621	NA	NA	NA	NA	1227	CH	F	S2	-8.257	-7.67	1	aLow	11217.5395684616	64.1489582559526	48.7292074354558	11220.065	64.56058	49.69926	NA	NA	3.95846633007733	NA	NA	NA	NA	NA	11217.5395684616	11220.065	3.95846633007733	NA	2.52543153836268	1.00022513239405	0.0225132394046818	0.000225107055552271	0.411621744047423	1.00641665516071	0.641665516071303	0.0063961560726433	0.970052564544176	1.0199070047636	1.99070047636021	0.0197114513393884	2.52543153836268	1.00022513239405	0.0225132394046818	0.000225107055552271
7/19/19	7/19/19 11:30	6.65479	2.79885	NA	NA	NA	NA	1228	CH	F	S2	-7.886	-7.72	1	aLow	10925.9102202028	60.5044788927894	43.6183881892813	10762.93058	61.86293	45.71249	NA	NA	1.95533683429565	NA	NA	NA	NA	NA	10925.9102202028	10762.93058	1.95533683429565	NA	-162.97964020281	0.985083197928769	-1.49168020712314	-0.015029176474704	1.35845110721059	1.02245207515327	2.2452075153274	0.0222037375706278	2.09410181071869	1.04800961011286	4.80096101128581	0.046892755811824	-162.97964020281	0.985083197928769	-1.49168020712314	-0.015029176474704
7/19/19	7/19/19 11:35	6.54847	2.75487	NA	NA	NA	NA	1229	CH	F	S2	-7.952	-8.104	1	aLow	10585.3223286702	60.7639482070229	44.0911887330618	10308.74412	61.47633	45.42825	NA	NA	1.99930050426134	NA	NA	NA	NA	NA	10585.3223286702	10308.74412	1.99930050426134	NA	-276.578208670191	0.973871536446171	-2.6128463553829	-0.0264758768039558	0.712381792977119	1.01172375749104	1.17237574910378	0.0116555666969377	1.33706126693815	1.03032490856695	3.0324908566948	0.0298741977097936	-276.578208670191	0.973871536446171	-2.6128463553829	-0.0264758768039558
7/19/19	7/19/19 11:40	6.5396	2.7914	NA	NA	NA	NA	1229	CH	F	S2	-7.739	-7.805	1	aLow	12607.0010532177	54.7040829827633	38.2910541993842	12111.27846	56.75853	40.51486	NA	NA	2.46895735826876	NA	NA	NA	NA	NA	12607.0010532177	12111.27846	2.46895735826876	NA	-495.722593217692	0.960678785452218	-3.93212145477824	-0.0401151761957975	2.05444701723675	1.03755564311139	3.75556431113942	0.0368676035991734	2.22380580061581	1.05807637964304	5.80763796430441	0.0564525233096038	-495.722593217692	0.960678785452218	-3.93212145477824	-0.0401151761957975
7/19/19	7/19/19 11:45	6.66705	2.8712	NA	NA	NA	NA	1229	CH	F	S2	-8.061	-7.683	1	aLow	12941.4170652328	56.1174530431735	40.7473492221815	12890.24676	56.81108	41.86611	NA	NA	3.18977495056014	NA	NA	NA	NA	NA	12941.4170652328	12890.24676	3.18977495056014	NA	-51.1703052327794	0.996046004469615	-0.395399553038506	-0.00396183323770732	0.693626956826506	1.0123602715236	1.23602715236002	0.0122845070417259	1.11876077781851	1.02745603822517	2.74560382251686	0.0270858812906228	-51.1703052327794	0.996046004469615	-0.395399553038506	-0.00396183323770732
7/19/19	7/19/19 11:50	6.55368	2.88013	NA	NA	NA	NA	1229	CH	F	S2	-8.022	-8.125	1	aLow	15017.6529360268	53.6130431113813	39.1545989120925	14895.48	55.35728	40.78901	NA	NA	3.72558453305145	NA	NA	NA	NA	NA	15017.6529360268	14895.48	3.72558453305145	NA	-122.172936026845	0.991864711713123	-0.813528828687715	-0.00816856031921827	1.74423688861868	1.03253381616475	3.25338161647534	0.0320157970501419	1.63441108790752	1.04174250620156	4.17425062015575	0.0408947978235255	-122.172936026845	0.991864711713123	-0.813528828687715	-0.00816856031921827
7/19/19	7/19/19 11:55	6.60982	2.88225	NA	NA	NA	NA	1228	CH	F	S2	-8.25	-7.775	1	aLow	15758.0853382569	49.9219082916044	33.5501196900415	15123.2601	52.07555	36.35533	NA	NA	2.91070576597928	NA	NA	NA	NA	NA	15758.0853382569	15123.2601	2.91070576597928	NA	-634.825238256852	0.959714316515621	-4.02856834843792	-0.0411196257709369	2.15364170839563	1.04314021202506	4.31402120250642	0.0422355984553125	2.80521030995849	1.08361252764148	8.3612527641478	0.0803003922929056	-634.825238256852	0.959714316515621	-4.02856834843792	-0.0411196257709369
7/19/19	7/19/19 12:00	6.82351	2.93131	NA	NA	NA	NA	1226	CH	F	S2	-7.809	-7.826	1	aLow	16108.1883338636	55.0110247527478	40.3163172315687	15786.79676	52.90344	40.00887	NA	NA	4.36903322307004	NA	NA	NA	NA	NA	16108.1883338636	15786.79676	4.36903322307004	NA	-321.391573863633	0.980047937905718	-1.99520620942818	-0.0201537922835545	-2.10758475274775	0.961687956873727	-3.83120431262731	-0.0390652500896137	-0.307447231568709	0.992374124109531	-0.762587589046873	-0.00765510155769873	-321.391573863633	0.980047937905718	-1.99520620942818	-0.0201537922835545
7/19/19	7/19/19 12:05	6.44953	2.81196	NA	NA	NA	NA	1224	CH	F	S2	-8.002	-7.611	1	aLow	17039.1222743879	47.3898741772189	32.3117412184986	16825.41032	48.10787	33.67542	NA	NA	2.88325990085547	NA	NA	NA	NA	NA	17039.1222743879	16825.41032	2.88325990085547	NA	-213.711954387909	0.987457572582295	-1.25424274177049	-0.0126217476034847	0.71799582278112	1.01515082779279	1.51508277927919	0.0150372002646734	1.36367878150138	1.04220381601474	4.22038160147391	0.0413375249857357	-213.711954387909	0.987457572582295	-1.25424274177049	-0.0126217476034847
7/19/19	7/19/19 12:10	6.30739	2.76339	NA	NA	NA	NA	1222	CH	F	S2	-8.105	-8.358	1	aLow	14493.532517519	51.2292414757552	35.5892360087157	13878.03298	52.9442	37.81086	NA	NA	2.70528666219813	NA	NA	NA	NA	NA	14493.532517519	13878.03298	2.70528666219813	NA	-615.499537519045	0.957532814255251	-4.24671857447493	-0.0433952877519012	1.71495852424483	1.03347616468334	3.34761646833372	0.0329280371580502	2.22162399128435	1.06242404278474	6.2424042784742	0.060553130117192	-615.499537519045	0.957532814255251	-4.24671857447493	-0.0433952877519012
7/24/19	7/24/19 7:55	2.4728	1.35789	19.12	88	0	NA	972	CO	W	S3	-17.704	-22.098	1	medLow	7377.34776	55.07608	40.98082	7650.12165400844	54.5314174239231	39.9685242134359	NA	NA	1.15344299205627	1.45191266959118	NA	NA	NA	NA	7377.34776	7650.12165400844	1.15344299205627	NA	272.773894008444	1.03697452023171	3.6974520231705	0.0363073582914334	-0.544662576076902	0.990110723637614	-0.98892763623864	-0.00993850004916253	-1.01229578656412	0.975298303290073	-2.47016967099272	-0.0250119026857047	272.773894008444	1.03697452023171	3.6974520231705	0.0363073582914334
7/24/19	7/24/19 8:00	2.42981	1.34883	19.08	88.2	0	NA	964	CO	W	S3	-17.798	-22.027	1	medLow	6702.79208	56.10688	41.93539	7474.98545708757	54.7338601983771	39.9936370218715	NA	NA	0.843850406371139	1.48098998569164	NA	NA	NA	NA	6702.79208	7474.98545708757	0.843850406371139	NA	772.193377087568	1.11520473376933	11.5204733769329	0.10903800578675	-1.37301980162292	0.975528494872235	-2.44715051277654	-0.0247759088153653	-1.94175297812849	0.953696556103842	-4.63034438961577	-0.0474097334933968	772.193377087568	1.11520473376933	11.5204733769329	0.10903800578675
7/24/19	7/24/19 8:05	2.30408	1.34355	19	89	0	NA	954	CO	W	S3	-17.724	-21.622	1	medLow	6569.5483	55.92121	41.76913	7476.97677979909	54.9048052531517	40.275989658703	NA	NA	1.11325753168124	1.54443209229701	NA	NA	NA	NA	6569.5483	7476.97677979909	1.11325753168124	NA	907.428479799087	1.13812646446318	13.8126464463179	0.129383458232068	-1.01640474684825	0.98182434273421	-1.81756572657897	-0.0183428636808183	-1.49314034129704	0.964252539104907	-3.57474608950927	-0.0364020486539096	907.428479799087	1.13812646446318	13.8126464463179	0.129383458232068
7/24/19	7/24/19 8:10	2.44938	1.43351	19.06	89.8	0	NA	943	CO	W	S3	-18.363	-22.353	1	medLow	6727.8227	56.00782	41.96801	7952.76542270713	55.186198979527	40.4951876071258	NA	NA	1.19714997382401	1.5261369483843	NA	NA	NA	NA	6727.8227	7952.76542270713	1.19714997382401	NA	1224.94272270713	1.18207119559009	18.2071195590088	0.167268150325705	-0.821621020473032	0.985330244589541	-1.46697554104593	-0.0147784203067489	-1.47282239287416	0.964906070293203	-3.50939297067971	-0.0357245188643816	1224.94272270713	1.18207119559009	18.2071195590088	0.167268150325705
7/24/19	7/24/19 8:15	2.40351	1.40407	19.12	90	0	NA	931	CO	W	S3	-18.378	-21.773	1	medLow	6784.8659	56.48323	42.33259	8620.57097340929	53.5680024295329	39.6494116722105	NA	NA	1.30201447597436	1.83315957329291	NA	NA	NA	NA	6784.8659	8620.57097340929	1.30201447597436	NA	1835.70507340929	1.27055878486991	27.055878486991	0.239456791790668	-2.91522757046709	0.948387732598382	-5.16122674016179	-0.0529918597138696	-2.68317832778946	0.936616721826152	-6.3383278173848	-0.0654811286379059	1835.70507340929	1.27055878486991	27.055878486991	0.239456791790668
7/24/19	7/24/19 8:20	2.42335	1.44241	19.22	89.6	0	NA	931	CO	W	S3	-17.923	-22.181	1	medLow	7306.86686	55.46699	42.01104	8265.58243534396	54.14124747124	40.4277099778113	NA	NA	1.47948533101722	1.9533505878171	NA	NA	NA	NA	7306.86686	8265.58243534396	1.47948533101722	NA	958.715575343962	1.13120747835057	13.1207478350572	0.123285627127155	-1.32574252875997	0.976098531238851	-2.39014687611491	-0.0241917435264037	-1.58333002218873	0.962311572810653	-3.76884271893466	-0.0384170004937655	958.715575343962	1.13120747835057	13.1207478350572	0.123285627127155
7/24/19	7/24/19 8:25	2.44008	1.48569	19.32	85.4	0	NA	904	CO	W	S3	-17.842	-22.246	1	medLow	8245.56316	56.2185	43.09224	7601.94318487382	56.6938411286204	42.2800056847793	NA	NA	1.72486471863252	1.44931634466987	NA	NA	NA	NA	8245.56316	7601.94318487382	1.72486471863252	NA	-643.619975126179	0.921943478858007	-7.80565211419931	-0.0812713600616765	0.475341128620364	1.00845524388983	0.845524388982923	0.00841969853774835	-0.812234315220699	0.981151262611999	-1.88487373880007	-0.0190286390381445	-643.619975126179	0.921943478858007	-7.80565211419931	-0.0812713600616765
7/24/19	7/24/19 8:30	2.2785	1.44066	19.52	82.4	0	NA	889	CO	W	S3	-18.027	-21.7	1	medLow	6902.39892	61.53019	48.10605	7415.06725948135	55.5543291790136	41.5670881337088	NA	NA	1.33153454320722	1.49973622300262	NA	NA	NA	NA	6902.39892	7415.06725948135	1.33153454320722	NA	512.668339481353	1.07427393655789	7.42739365578935	0.0716450255358661	-5.9758608209864	0.902879207410437	-9.71207925895629	-0.102166502607655	-6.53896186629117	0.864071943834691	-13.5928056165309	-0.146099245317508	512.668339481353	1.07427393655789	7.42739365578935	0.0716450255358661
7/24/19	7/24/19 8:35	2.35594	1.45901	19.74	79.2	0	NA	875	CO	W	S3	-18.28	-22.067	1	medLow	7350.32772	60.59874	46.81538	7122.76130349304	58.1497335911854	44.0811614977189	NA	NA	1.47797218851572	1.38526876298945	NA	NA	NA	NA	7350.32772	7122.76130349304	1.47797218851572	NA	-227.566416506962	0.969039963226706	-3.0960036773294	-0.0314494262217603	-2.4490064088146	0.959586512709429	-4.04134872905707	-0.0412528032326817	-2.73421850228107	0.941595721271918	-5.84042787280818	-0.0601792671501348	-227.566416506962	0.969039963226706	-3.0960036773294	-0.0314494262217603
7/24/19	7/24/19 8:40	2.39499	1.46781	20	78.4	0	NA	860	CO	W	S3	-17.877	-21.799	1	medLow	7681.22764	59.24214	46.03406	6779.43767586258	60.6421576650465	46.5610389084932	NA	NA	1.54101980461407	1.04149382983456	NA	NA	NA	NA	7681.22764	6779.43767586258	1.54101980461407	NA	-901.78996413742	0.882598198308647	-11.7401801691353	-0.124885223494064	1.4000176650465	1.02363212512321	2.36321251232062	0.023357209261197	0.526978908493177	1.01144758703649	1.14475870364938	0.0113825592158795	-901.78996413742	0.882598198308647	-11.7401801691353	-0.124885223494064
7/24/19	7/24/19 8:45	2.37706	1.41531	20.24	78.2	0	NA	844	CO	W	S3	-18.005	-22.282	1	medLow	7665.65174	59.4955	45.89192	6985.42942611878	60.8551733695119	46.6990251946541	NA	NA	1.41416601553424	1.26849754924102	NA	NA	NA	NA	7665.65174	6985.42942611878	1.41416601553424	NA	-680.222313881225	0.911263603284797	-8.87363967152029	-0.0929230676117935	1.35967336951185	1.02285338167612	2.28533816761243	0.0225961547781995	0.807105194654113	1.01758708710932	1.75870871093237	0.0174342239686908	-680.222313881225	0.911263603284797	-8.87363967152029	-0.0929230676117935
7/24/19	7/24/19 8:50	2.31994	1.37803	20.44	81.6	0	NA	830	CO	W	S3	-18.254	-21.749	1	medLow	6955.6417	60.76967	47.29073	6977.02397803882	60.806268762332	46.8777365654883	NA	NA	1.27214775517093	1.36921082230058	NA	NA	NA	NA	6955.6417	6977.02397803882	1.27214775517093	NA	21.3822780388236	1.00307409135793	0.307409135792944	0.00306937600024636	0.0365987623320123	1.00060225376133	0.0602253761325548	0.000602072479310516	-0.412993434511741	0.991266926213409	-0.873307378659074	-0.00877143055373697	21.3822780388236	1.00307409135793	0.307409135792944	0.00306937600024636
7/24/19	7/24/19 8:55	2.2461	1.36204	20.6	81.8	0	NA	815	CO	W	S3	-17.762	-21.793	1	medLow	6544.91634	61.62381	48.65599	7498.96688838766	60.6550278043967	46.476508022639	NA	NA	1.13978418939513	1.37751099329208	NA	NA	NA	NA	6544.91634	7498.96688838766	1.13978418939513	NA	954.05054838766	1.14576970870611	14.576970870611	0.136076645835507	-0.968782195603296	0.984279092844092	-1.57209071559077	-0.0158457912064161	-2.17948197736098	0.955206296750699	-4.47937032493014	-0.0458279442898376	954.05054838766	1.14576970870611	14.576970870611	0.136076645835507
7/24/19	7/24/19 9:00	2.42306	1.3817	20.64	82.8	0	NA	801	CO	W	S3	-17.683	-22.268	1	medLow	6592.19896	61.70677	48.16564	7516.66493753454	59.7673726594152	46.0449493288814	NA	NA	1.43468570822301	1.36983797158434	NA	NA	NA	NA	6592.19896	7516.66493753454	1.43468570822301	NA	924.465977534541	1.14023635863298	14.0236358632984	0.131235573050264	-1.93939734058478	0.968570752600002	-3.1429247399998	-0.0319337450088553	-2.12069067111862	0.955970881501447	-4.40291184985526	-0.0450278250751051	924.465977534541	1.14023635863298	14.0236358632984	0.131235573050264
7/24/19	7/24/19 9:05	2.29995	1.34977	20.7	82.2	0	NA	801	CO	W	S3	-17.799	-21.86	1	medLow	6468.21848	60.5789	47.0878	7172.62121769211	60.6485975405989	46.859898223129	NA	NA	0.863076075123334	1.50972661480527	NA	NA	NA	NA	6468.21848	7172.62121769211	0.863076075123334	NA	704.402737692109	1.10890212503955	10.8902125039553	0.10337044932433	0.0696975405988809	1.00115052502767	0.115052502767269	0.00114986368096836	-0.227901776871036	0.99516006742997	-0.483993257002952	-0.00485168297310791	704.402737692109	1.10890212503955	10.8902125039553	0.10337044932433
7/24/19	7/24/19 9:10	2.29207	1.3646	20.72	78.6	0	NA	776	CO	W	S3	-18.271	-22.009	1	medLow	7176.35892	59.235	46.29675	6712.3646871647	61.5896363703832	47.7504141119727	NA	NA	1.10835228105542	1.28319524330265	NA	NA	NA	NA	7176.35892	6712.3646871647	1.10835228105542	NA	-463.9942328353	0.935344059848765	-6.46559401512348	-0.0668408389330373	2.3546363703832	1.03975076171829	3.97507617182949	0.0389810322381582	1.45366411197271	1.03139883711001	3.13988371100069	0.0309159751471816	-463.9942328353	0.935344059848765	-6.46559401512348	-0.0668408389330373
7/24/19	7/24/19 9:15	2.24583	1.31999	20.88	74.8	0	NA	765	CO	W	S3	-18.351	-22.178	1	medLow	6918.11426	59.2964	43.22502	6247.31176606088	61.3706709898478	47.4559771161948	NA	NA	1.38269753774308	1.67275003781922	NA	NA	NA	NA	6918.11426	6247.31176606088	1.38269753774308	NA	-670.802493939124	0.903036800386826	-9.69631996131738	-0.101991972921769	2.07427098984782	1.03498139836226	3.49813983622584	0.0343834539589716	4.2309571161948	1.09788213206598	9.7882132065984	0.0933829894799589	-670.802493939124	0.903036800386826	-9.69631996131738	-0.101991972921769
7/24/19	7/24/19 9:20	2.30859	1.36017	21.16	74.2	0	NA	754	CO	W	S3	-17.74	-21.72	1	medLow	9018.05802	49.1519	33.22732	6024.28688708746	62.1409569999486	47.9319676922301	NA	NA	1.1987376992472	1.17769917478402	NA	NA	NA	NA	9018.05802	6024.28688708746	1.1987376992472	NA	-2993.77113291254	0.668024853435957	-33.1975146564043	-0.403429900395157	12.9890569999486	1.26426357882297	26.4263578822967	0.234489801535634	14.7046476922301	1.44254690694977	44.2546906949767	0.366410236687554	-2993.77113291254	0.668024853435957	-33.1975146564043	-0.403429900395157
7/24/19	7/24/19 9:25	2.32196	1.40266	21.36	73.8	0	NA	745	CO	W	S3	-18.272	-22.315	1	medLow	8213.26926	52.41478	37.09762	6724.10315997598	58.3944969209485	43.1500397777442	NA	NA	1.16328330568919	1.06648732853862	NA	NA	NA	NA	8213.26926	6724.10315997598	1.16328330568919	NA	-1489.16610002402	0.818687777925837	-18.1312222074163	-0.200052491347009	5.97971692094852	1.11408455632073	11.4084556320727	0.10803304196455	6.05241977774421	1.16314846552809	16.3148465528091	0.151130522764848	-1489.16610002402	0.818687777925837	-18.1312222074163	-0.200052491347009
7/24/19	7/24/19 9:30	2.24039	1.37357	21.56	73	0	NA	736	CO	W	S3	-17.823	-22.026	1	medLow	8195.09284	52.8605	37.54844	7131.58556258156	57.8849009179098	42.891925423372	NA	NA	1.28727767623854	1.23790077379801	NA	NA	NA	NA	8195.09284	7131.58556258156	1.28727767623854	NA	-1063.50727741844	0.870226329563042	-12.9773670436958	-0.139001952243335	5.02440091790981	1.09505019661013	9.50501966101306	0.0908002038708551	5.343485423372	1.14230911919036	14.2309119190358	0.133051756909264	-1063.50727741844	0.870226329563042	-12.9773670436958	-0.139001952243335
7/24/19	7/24/19 9:35	2.22773	1.35149	21.74	72.6	0	NA	728	CO	W	S3	-17.708	-22.158	1	medLow	6345.36022	59.13021	44.61863	6588.35335664088	60.564446629463	45.7236107215343	NA	NA	1.2292894462699	1.14117398583062	NA	NA	NA	NA	6345.36022	6588.35335664088	1.2292894462699	NA	242.993136640884	1.03829461657275	3.82946165727505	0.0375795754662429	1.43423662946297	1.02425556461685	2.42555646168509	0.0239660702998447	1.10498072153432	1.02476500783494	2.47650078349406	0.0244633256572932	242.993136640884	1.03829461657275	3.82946165727505	0.0375795754662429
7/24/19	7/24/19 9:40	2.21648	1.34743	21.84	75	0	NA	721	CO	W	S3	-18.171	-21.778	1	medLow	6096.6138	60.32814	45.99084	6609.55209014748	59.6086922034537	45.4028087551273	NA	NA	1.19525613228889	1.17909719171279	NA	NA	NA	NA	6096.6138	6609.55209014748	1.19525613228889	NA	512.93829014748	1.08413494883791	8.41349488379074	0.0807823868169097	-0.719447796546255	0.988074424364049	-1.19255756359512	-0.0119972557676103	-0.588031244872681	0.987214166019306	-1.27858339806944	-0.0128682762385628	512.93829014748	1.08413494883791	8.41349488379074	0.0807823868169097
7/24/19	7/24/19 9:45	2.20281	1.34148	21.9	76	0	NA	716	CO	W	S3	-18.107	-21.728	1	medLow	6114.17166	61.20901	47.01377	6582.04171247174	59.9809170103811	45.6098627178326	NA	NA	1.03121250249297	1.24328389992403	NA	NA	NA	NA	6114.17166	6582.04171247174	1.03121250249297	NA	467.870052471736	1.07652223040001	7.65222304000107	0.0737356882361015	-1.22809298961886	0.979936074940293	-2.0063925059707	-0.020267939097828	-1.40390728216738	0.970138381113291	-2.98616188867088	-0.0303165567182756	467.870052471736	1.07652223040001	7.65222304000107	0.0737356882361015
7/24/19	7/24/19 9:50	2.18156	1.344	22.02	75.4	0	45	716	CO	W	S3	-18.248	-21.789	1	medLow	7387.3148	55.42813	41.52779	6551.12982828305	59.5013769638384	45.3972535276182	NA	NA	1.25629572886072	1.08662832098048	NA	NA	NA	NA	7387.3148	6551.12982828305	1.25629572886072	NA	-836.184971716951	0.886807995279022	-11.3192004720978	-0.120126785404415	4.07324696383838	1.07348699954046	7.34869995404568	0.0709122279144687	3.86946352761821	1.09317768962948	9.31776896294796	0.0890887665480089	-836.184971716951	0.886807995279022	-11.3192004720978	-0.120126785404415
7/24/19	7/24/19 9:55	2.12918	1.3125	22.18	72.4	0	175.5	708	CO	W	S3	-18.056	-21.809	1	medLow	7897.01312	54.19538	40.34878	6893.30730849886	58.1739359891569	43.6666262471153	NA	NA	1.03441949297741	1.11768892156531	NA	NA	NA	NA	7897.01312	6893.30730849886	1.03441949297741	NA	-1003.70581150114	0.872900576933429	-12.7099423066571	-0.135933616302308	3.97855598915687	1.07341134962347	7.34113496234711	0.0708417542313095	3.31784624711532	1.08222915902576	8.22291590257579	0.0790229500750763	-1003.70581150114	0.872900576933429	-12.7099423066571	-0.135933616302308
7/24/19	7/24/19 10:00	2.0604	1.30734	22.36	71	0	22.5	705	CO	W	S3	-18.008	-21.876	1	medLow	6582.76604	62.19628	48.42673	6864.15143627928	57.3872234905203	42.622511795873	NA	NA	1.02024752803152	0.917894524784325	NA	NA	NA	NA	6582.76604	6864.15143627928	1.02024752803152	NA	281.385396279279	1.04274576896239	4.27457689623858	0.0418573965104552	-4.80905650947973	0.922679354625715	-7.73206453742849	-0.0804734996065335	-5.80421820412695	0.880144329296507	-11.9855670703493	-0.127669374393934	281.385396279279	1.04274576896239	4.27457689623858	0.0418573965104552
7/24/19	7/24/19 10:05	2.06203	1.29733	22.54	71.6	0	0	704	CO	W	S3	-18.083	-21.617	1	medLow	6134.35372	61.60907	47.65233	6672.52621723101	58.4916717595075	43.7740538130786	NA	NA	0.815729645029132	1.1731640374084	NA	NA	NA	NA	6134.35372	6672.52621723101	0.815729645029132	NA	538.172497231011	1.08773092028854	8.77309202885371	0.0840938019348567	-3.11739824049248	0.949400336013959	-5.05996639860411	-0.051924718942548	-3.87827618692143	0.918613083831967	-8.13869161680328	-0.0848902639609098	538.172497231011	1.08773092028854	8.77309202885371	0.0840938019348567
7/24/19	7/24/19 10:10	2.13017	1.34915	22.7	70	0	40.5	704	CO	W	S3	-17.731	-22.032	1	medLow	20391.7897	32.04374	22.78687	8208.09952329978	51.6237847767611	36.273810967915	NA	NA	1.27831518945658	0.863735040725283	NA	NA	NA	NA	20391.7897	8208.09952329978	1.27831518945658	NA	-12183.6901767002	0.402519820185267	-59.7480179814733	-0.910010940639586	19.5800447767611	1.61104118235765	61.104118235765	0.476880667094453	13.486940967915	1.59187334495325	59.1873344953254	0.464911527067183	-12183.6901767002	0.402519820185267	-59.7480179814733	-0.910010940639586
7/24/19	7/24/19 10:15	2.0577	1.29871	22.88	68	0	4.5	704	CO	W	S3	-17.685	-22.29	1	medLow	6653.0947	58.35346	43.38883	7716.62963420177	54.1258782757053	38.8103934380219	NA	NA	1.03163640684514	1.00100309665307	NA	NA	NA	NA	6653.0947	7716.62963420177	1.03163640684514	NA	1063.53493420177	1.15985567351112	15.9855673511121	0.148295577990575	-4.22758172429466	0.927552167012982	-7.24478329870184	-0.0752062413242923	-4.57843656197812	0.894478911692753	-10.5521088307247	-0.11151395183642	1063.53493420177	1.15985567351112	15.9855673511121	0.148295577990575
7/24/19	7/24/19 10:20	2.06174	1.31526	23.26	67	0	9	705	CO	W	S3	-18.187	-21.741	1	medLow	6790.79708	59.28609	44.55499	6210.46433694317	60.9071729616587	45.4593448719418	NA	NA	1.12729755758453	0.935876950631819	NA	NA	NA	NA	6790.79708	6210.46433694317	1.12729755758453	NA	-580.332743056833	0.914541292248887	-8.54587077511133	-0.0893326593560454	1.62108296165865	1.02734339474333	2.7343394743331	0.026976241896974	0.904354871941841	1.02029749915648	2.0297499156477	0.0200942506096508	-580.332743056833	0.914541292248887	-8.54587077511133	-0.0893326593560454
7/24/19	7/24/19 10:25	2.05918	1.32671	23.58	65.8	0	39.4	707	CO	W	S3	-18.188	-22.253	1	medLow	6216.65696	61.05	46.9691	6425.00035335623	61.097274243263	45.8079726648703	NA	NA	1.05196705610066	1.77789454225683	NA	NA	NA	NA	6216.65696	6425.00035335623	1.05196705610066	NA	208.343393356233	1.03351373490556	3.35137349055581	0.032964389751967	0.0472742432630113	1.000774352879	0.0774352879001005	0.000774053222493627	-1.16112733512969	0.975278910280808	-2.47210897191918	-0.025031787065703	208.343393356233	1.03351373490556	3.35137349055581	0.032964389751967
7/24/19	7/24/19 10:30	2.02707	1.30203	23.74	64.8	0	27	710	CO	W	S3	-18.32	-22.05	1	medLow	7347.64728	57.63484	44.82655	8289.97585845124	53.47394179945	38.2615786988618	NA	NA	1.16812647253601	1.19163920894969	NA	NA	NA	NA	7347.64728	8289.97585845124	1.16812647253601	NA	942.328578451242	1.12824902210756	12.8249022107556	0.120666892990767	-4.16089820055002	0.927805851451136	-7.21941485488642	-0.0749327798821226	-6.56497130113819	0.853547254893848	-14.6452745106152	-0.15835437226523	942.328578451242	1.12824902210756	12.8249022107556	0.120666892990767
7/24/19	7/24/19 10:35	1.97334	1.26532	23.8	65	0	0	710	CO	W	S3	-17.969	-21.837	1	medLow	13073.44408	43.27175	31.15346	7463.39225451542	54.0567889839583	38.4160418494415	NA	NA	1.17236582708842	0.913996900207995	NA	NA	NA	NA	13073.44408	7463.39225451542	1.17236582708842	NA	-5610.05182548458	0.570881873884561	-42.9118126115439	-0.560572966586801	10.7850389839583	1.24923972300539	24.9239723005387	0.22253514467673	7.26258184944153	1.23312280078815	23.3122800788148	0.209549814347149	-5610.05182548458	0.570881873884561	-42.9118126115439	-0.560572966586801
7/24/19	7/24/19 10:40	1.93704	1.24604	23.82	65.4	0	30	716	CO	W	S3	-17.624	-21.852	1	medLow	8769.79974	49.10391	35.52284	7512.69942704529	52.5485124590643	37.1386078428167	NA	NA	0.896610532737946	0.916231310443803	NA	NA	NA	NA	8769.79974	7512.69942704529	0.896610532737946	NA	-1257.10031295471	0.856655756092019	-14.3344243907981	-0.154719125921441	3.44460245906426	1.07014925001012	7.01492500101166	0.0677981247373117	1.61576784281672	1.04548532276183	4.54853227618264	0.0444812013009963	-1257.10031295471	0.856655756092019	-14.3344243907981	-0.154719125921441
7/24/19	7/24/19 10:45	1.92677	1.26321	23.98	63.6	0	130.5	719	CO	W	S3	-18.265	-21.781	1	medLow	6206.46628	59.90465	44.34582	5918.0706972294	62.0667638665325	45.6799142361004	NA	NA	1.10313328179578	0.937689122106652	NA	NA	NA	NA	6206.46628	5918.0706972294	1.10313328179578	NA	-288.395582770604	0.953533046058762	-4.64669539412376	-0.0475811969032506	2.16211386653246	1.03609258824703	3.60925882470302	0.0354565107387676	1.33409423610042	1.03008387794161	3.00838779416058	0.0296402338206662	-288.395582770604	0.953533046058762	-4.64669539412376	-0.0475811969032506
7/24/19	7/24/19 10:50	1.98024	1.27449	24.18	63.4	0	22.5	723	CO	W	S3	-17.672	-22.235	1	medLow	9473.86836	48.85182	36.83486	17263.3725812363	43.6870418521475	31.8438698211305	NA	NA	0.927111636306497	1.12117248755552	NA	NA	NA	NA	9473.86836	17263.3725812363	0.927111636306497	NA	7789.50422123627	1.82220946346739	82.2209463467388	0.600049755713719	-5.16477814785246	0.894276648283473	-10.5723351716527	-0.11174010169688	-4.99099017886953	0.864503620242631	-13.5496379757369	-0.145599786195344	7789.50422123627	1.82220946346739	82.2209463467388	0.600049755713719
7/24/19	7/24/19 10:55	1.93449	1.24167	24.3	63.4	0	33.8	726	CO	W	S3	-17.61	-21.747	1	medLow	6056.11206	61.76506	47.31267	7944.08432821199	53.3174432117727	38.8251113126927	NA	NA	1.09915938018857	1.07145188213734	NA	NA	NA	NA	6056.11206	7944.08432821199	1.09915938018857	NA	1887.97226821199	1.31174658749825	31.1746587498249	0.271359522093401	-8.44761678822734	0.863229845672823	-13.6770154327177	-0.14707429001867	-8.48755868730729	0.82060706598661	-17.939293401339	-0.197710888254836	1887.97226821199	1.31174658749825	31.1746587498249	0.271359522093401
7/24/19	7/24/19 11:00	1.79239	1.21032	24.3	62.8	0	22.5	729	CO	W	S3	-17.831	-21.604	1	medLow	4944.82912	66.50422	51.09151	5828.15340320968	62.0478479335667	46.3135579949703	NA	NA	0.820413117172162	1.07912518650487	NA	NA	NA	NA	4944.82912	5828.15340320968	0.820413117172162	NA	883.324283209683	1.17863595723398	17.8635957233985	0.164357801384935	-4.45637206643334	0.932991138510709	-6.7008861489291	-0.0693595760247974	-4.77795200502975	0.906482466362224	-9.35175336377756	-0.0981835911009067	883.324283209683	1.17863595723398	17.8635957233985	0.164357801384935
7/24/19	7/24/19 11:05	1.70552	1.18712	24.3	61.4	0	36	732	CO	W	S3	-18.391	-22.301	1	medLow	4664.1193	73.4977	58.85683	5421.57063292279	64.4029777053529	49.1945745084371	NA	NA	0.871696670623528	0.783943621710923	NA	NA	NA	NA	4664.1193	5421.57063292279	0.871696670623528	NA	757.451332922792	1.16239964807993	16.2399648079926	0.150486530520902	-9.09472229464708	0.876258409519657	-12.3741590480343	-0.132094243510023	-9.66225549156295	0.83583459232237	-16.416540767763	-0.17932454154725	757.451332922792	1.16239964807993	16.2399648079926	0.150486530520902
7/24/19	7/24/19 11:10	1.87788	1.25143	24.32	61.2	0	22.5	735	CO	W	S3	-18.374	-21.799	1	medLow	6002.51362	62.7392	46.84575	5207.73633744545	67.4286715337236	51.5441376109341	NA	NA	1.28495671387348	0.663741891967155	NA	NA	NA	NA	6002.51362	5207.73633744545	1.28495671387348	NA	-794.777282554553	0.867592589893273	-13.2407410106727	-0.142033040991118	4.68947153372362	1.07474547864371	7.47454786437127	0.0720838694942327	4.69838761093414	1.10029485302155	10.0294853021547	0.0955781920872306	-794.777282554553	0.867592589893273	-13.2407410106727	-0.142033040991118
7/24/19	7/24/19 11:15	1.84829	1.23849	24.62	59.2	0	49.5	737	CO	W	S3	-18.36	-21.97	1	medLow	5090.98432	67.81906	52.55096	5060.35102544463	68.5680777540303	52.4893809378685	NA	NA	0.971602565407477	0.892667543471226	NA	NA	NA	NA	5090.98432	5060.35102544463	0.971602565407477	NA	-30.6332945553704	0.99398283462885	-0.601716537114976	-0.00603534145973373	0.749017754030262	1.01104435469955	1.10443546995529	0.0109838111823643	-0.0615790621314929	0.998828202907587	-0.117179709241264	-0.00117248418343218	-30.6332945553704	0.99398283462885	-0.601716537114976	-0.00603534145973373
7/24/19	7/24/19 11:20	1.89863	1.29749	24.84	57.2	0	9	737	CO	W	S3	-18.161	-21.683	1	medLow	5253.7533	66.82357	52.5188	5058.26178054665	69.3726777278952	53.5364270386907	NA	NA	1.42206349275944	0.790001901525084	NA	NA	NA	NA	5253.7533	5058.26178054665	1.42206349275944	NA	-195.491519453351	0.962790121977491	-3.72098780225085	-0.0379198328085562	2.54910772789519	1.03814683543389	3.81468354338924	0.0374372346947613	1.01762703869073	1.01937643355695	1.93764335569496	0.0191911007018517	-195.491519453351	0.962790121977491	-3.72098780225085	-0.0379198328085562
7/26/19	7/26/19 7:15	3.01113	2.00441	NA	NA	NA	NA	897	CO	F	S3	-17.646	-22.041	1	medLow	7748.42670095664	66.9802351249234	48.3977124014284	7474.7198	67.41257	49.39765	NA	NA	1.55336525107188	1.16298504027915	NA	NA	NA	NA	7748.42670095664	7474.7198	1.55336525107188	NA	-273.706900956638	0.964675809487512	-3.53241905124877	-0.0359631828041671	0.43233487507662	1.00645466344318	0.645466344318263	0.00643392131091045	0.99993759857157	1.02066084426218	2.06608442621775	0.0204503040398551	-273.706900956638	0.964675809487512	-3.53241905124877	-0.0359631828041671
7/26/19	7/26/19 7:20	3.28512	2.02854	NA	NA	NA	NA	898	CO	F	S3	-18.302	-21.973	1	medLow	7325.99029197792	68.9517982194064	50.9564462170055	7443.1428	66.6338	48.94433	NA	NA	2.46291582716935	1.52711064902159	NA	NA	NA	NA	7325.99029197792	7443.1428	2.46291582716935	NA	117.152508022082	1.01599135452723	1.59913545272324	0.0158648397964954	-2.31799821940639	0.966382338397753	-3.36176616022466	-0.0341957276331649	-2.01211621700548	0.960513019129384	-3.94869808706163	-0.0402877423319324	117.152508022082	1.01599135452723	1.59913545272324	0.0158648397964954
7/26/19	7/26/19 7:25	3.03009	2.1702	NA	NA	NA	NA	898	CO	F	S3	-17.745	-22.24	1	medLow	7619.56431033822	68.0577320341362	49.8726799629701	7877.46914	64.94021	47.03205	NA	NA	NA	1.5713603699734	NA	NA	NA	NA	7619.56431033822	7877.46914	NA	NA	257.904829661777	1.03384771348565	3.38477134856453	0.033287486212194	-3.11752203413621	0.954192977918034	-4.58070220819662	-0.0468893450573349	-2.84062996297012	0.943042363773528	-5.69576362264722	-0.0586440728895372	257.904829661777	1.03384771348565	3.38477134856453	0.033287486212194
7/26/19	7/26/19 7:30	3.01145	2.165	20.1	75.6	0	NA	897	CO	F	S3	-17.701	-21.765	1	medLow	7369.15369246339	68.7775947798373	50.7482494078538	8027.61564	64.77361	46.98854	NA	NA	1.58221723029601	1.66556142431502	NA	NA	NA	NA	7369.15369246339	8027.61564	1.58221723029601	NA	658.461947536613	1.08935380845836	8.93538084583631	0.0855846841674132	-4.00398477983731	0.941783588206968	-5.82164117930322	-0.0599797673098985	-3.75970940785377	0.925914500466061	-7.4085499533939	-0.0769733807089146	658.461947536613	1.08935380845836	8.93538084583631	0.0855846841674132
7/26/19	7/26/19 7:35	2.99421	2.17036	19.76	77.2	0	NA	894	CO	F	S3	-17.676	-22.12	1	medLow	7497.09448636658	69.1579511311189	51.3631206716168	7915.5984	64.72106	46.94318	NA	NA	1.54664751655223	1.63690776311245	NA	NA	NA	NA	7497.09448636658	7915.5984	1.54664751655223	NA	418.50391363342	1.05582214741917	5.58221474191724	0.0543197500950882	-4.43689113111891	0.935844092276435	-6.41559077235654	-0.0663063844592807	-4.41994067161679	0.9139471937487	-8.60528062513002	-0.0899824840890337	418.50391363342	1.05582214741917	5.58221474191724	0.0543197500950882
7/26/19	7/26/19 7:40	2.94635	2.15533	19.44	78.8	0	NA	894	CO	F	S3	-18.319	-21.81	1	medLow	7543.99488648242	67.8765600725142	50.3392097579881	7777.00686	65.64752	47.94775	NA	NA	1.54794140612101	1.71883677038358	NA	NA	NA	NA	7543.99488648242	7777.00686	1.54794140612101	NA	233.011973517579	1.03088707999194	3.08870799919413	0.0304196742954653	-2.22904007251418	0.967160385409443	-3.28396145905574	-0.0333909385337533	-2.39145975798814	0.952493100915064	-4.75068990849355	-0.0486724151413032	233.011973517579	1.03088707999194	3.08870799919413	0.0304196742954653
7/26/19	7/26/19 7:45	2.97054	2.12591	19.24	80.4	0	NA	884	CO	F	S3	-18.398	-21.724	1	medLow	7491.59973616051	68.5384062677166	50.7494618188665	7445.37714	67.27252	49.83594	NA	NA	1.58600478393822	1.54159542346348	NA	NA	NA	NA	7491.59973616051	7445.37714	1.58600478393822	NA	-46.2225961605118	0.993830076647394	-0.616992335260575	-0.00618903598590392	-1.26588626771655	0.981530264027852	-1.84697359721482	-0.0186424312755308	-0.913521818866485	0.981999379183034	-1.80006208169655	-0.0181646028243736	-46.2225961605118	0.993830076647394	-0.616992335260575	-0.00618903598590392
7/26/19	7/26/19 7:50	2.8833	2.08282	19.06	81.4	0	NA	878	CO	F	S3	-18.085	-22.233	1	medLow	7615.2583999974	67.8137088094739	50.0000824972577	7353.22134	67.08116	49.37767	NA	NA	1.60451530476158	1.51447269600512	NA	NA	NA	NA	7615.2583999974	7353.22134	1.60451530476158	NA	-262.037059997404	0.965590522838005	-3.44094771619954	-0.0350154240377795	-0.732548809473897	0.989197629471468	-1.08023705285318	-0.0108611397475045	-0.622412497257713	0.987551770593742	-1.24482294062585	-0.0125263576633375	-262.037059997404	0.965590522838005	-3.44094771619954	-0.0350154240377795
7/26/19	7/26/19 7:55	2.96534	2.06756	18.9	82.6	0	NA	871	CO	F	S3	-18.065	-21.806	1	medLow	7791.49177358078	66.0031329920457	48.2150954770861	7578.206	65.97827	48.68926	NA	NA	1.59805821030043	1.5907186158937	NA	NA	NA	NA	7791.49177358078	7578.206	1.59805821030043	NA	-213.285773580777	0.972625810335322	-2.73741896646779	-0.0277558439027891	-0.0248629920457546	0.999623305880817	-0.0376694119182962	-0.000376765086235139	0.47416452291391	1.00983435826938	0.983435826937755	0.00978631568992902	-213.285773580777	0.972625810335322	-2.73741896646779	-0.0277558439027891
7/26/19	7/26/19 8:00	2.94723	2.05541	18.82	83	0	0	863	CO	F	S3	-17.932	-22.173	1	medLow	7959.54403728727	65.5550426064095	47.7172318138459	7698.27774	64.9032	47.49059	NA	NA	1.6629341403194	1.5432581711191	NA	NA	NA	NA	7959.54403728727	7698.27774	1.6629341403194	NA	-261.266297287269	0.967175720611213	-3.28242793887867	-0.0333750827559252	-0.651842606409531	0.990056560403398	-0.994343959660241	-0.00999320576485237	-0.226641813845859	0.995250315132906	-0.47496848670944	-0.00476100046482955	-261.266297287269	0.967175720611213	-3.28242793887867	-0.0333750827559252
7/26/19	7/26/19 8:05	2.88501	2.03478	18.8	83.2	0	180	856	CO	F	S3	-18.28	-21.677	1	medLow	8003.46583728314	65.8420399856908	47.9972590066037	7604.6217	65.7677	48.16065	NA	NA	1.67951983281717	1.61363477434898	NA	NA	NA	NA	8003.46583728314	7604.6217	1.67951983281717	NA	-398.844137283142	0.950166072375148	-4.98339276248518	-0.0511184966390954	-0.07433998569077	0.998870934349742	-0.11290656502582	-0.00112970352505968	0.163390993396284	1.00340417342111	0.340417342110731	0.00339839233892249	-398.844137283142	0.950166072375148	-4.98339276248518	-0.0511184966390954
7/26/19	7/26/19 8:10	2.80504	1.99988	18.84	83.6	0	180	847	CO	F	S3	-18.375	-21.619	1	medLow	7854.22720929798	66.9837145800726	49.2013620225493	7508.33146	67.3761	49.68965	NA	NA	1.73848113905962	1.62893461031666	NA	NA	NA	NA	7854.22720929798	7508.33146	1.73848113905962	NA	-345.895749297983	0.955960562372259	-4.40394376277407	-0.0450386195303366	0.392385419927422	1.00585792266654	0.585792266653655	0.00584083174991742	0.488287977450739	1.00992427764961	0.992427764960965	0.00987535541843148	-345.895749297983	0.955960562372259	-4.40394376277407	-0.0450386195303366
7/26/19	7/26/19 8:15	2.90449	2.04508	18.92	84.2	0	0	839	CO	F	S3	-17.881	-21.827	1	medLow	8052.29922020064	65.934860699436	48.0916283096922	7377.29162	67.66147	50.30493	NA	NA	1.60509991262199	1.57341927751755	NA	NA	NA	NA	8052.29922020064	7377.29162	1.60509991262199	NA	-675.007600200637	0.916172066916334	-8.38279330836663	-0.0875510859703233	1.72660930056399	1.02618659207357	2.6186592073573	0.0258495938328614	2.21330169030775	1.04602259827958	4.60225982795781	0.0449949698831419	-675.007600200637	0.916172066916334	-8.38279330836663	-0.0875510859703233
7/26/19	7/26/19 8:20	2.85937	2.01046	19.04	84.8	0	0	839	CO	F	S3	-17.783	-21.878	1	medLow	8301.87153993355	64.9628047377002	47.8935481760401	7216.87112	69.23172	52.17426	NA	NA	1.63112630114644	1.63606413993717	NA	NA	NA	NA	8301.87153993355	7216.87112	1.63112630114644	NA	-1085.00041993355	0.869306527484256	-13.0693472515744	-0.140059480028202	4.26891526229983	1.06571322281321	6.57132228132143	0.0636442677996043	4.28071182395988	1.08937971787401	8.93797178740122	0.0856084680908136	-1085.00041993355	0.869306527484256	-13.0693472515744	-0.140059480028202
7/26/19	7/26/19 8:25	2.7368	1.95945	19.1	82.8	0	157.5	821	CO	F	S3	-18.279	-21.819	1	medLow	8268.21586410317	65.0693606487056	48.2957605606128	7144.3068	68.65302	52.04133	NA	NA	1.85018221221128	1.57223054008649	NA	NA	NA	NA	8268.21586410317	7144.3068	1.85018221221128	NA	-1123.90906410317	0.864068732290521	-13.593126770948	-0.146102962079939	3.58365935129439	1.05507445156318	5.50744515631824	0.0536113346401389	3.7455694393872	1.07755482874499	7.75548287449866	0.0746944268473199	-1123.90906410317	0.864068732290521	-13.593126770948	-0.146102962079939
7/26/19	7/26/19 8:30	2.77142	1.9273	19.24	82.6	0	157.5	812	CO	F	S3	-18.224	-22.072	1	medLow	7823.13068508993	66.4528093171837	49.4299014984472	7679.02332	65.89657	50.35536	NA	NA	1.71019291017854	1.59453327143228	NA	NA	NA	NA	7823.13068508993	7679.02332	1.71019291017854	NA	-144.107365089927	0.98157932279406	-1.84206772059402	-0.0185924506055289	-0.556239317183682	0.991629559037471	-0.837044096252898	-0.00840566982865435	0.925458501552782	1.01872264506903	1.87226450690349	0.0185495337464504	-144.107365089927	0.98157932279406	-1.84206772059402	-0.0185924506055289
7/26/19	7/26/19 8:35	2.79512	1.94415	19.36	84.8	0	0	803	CO	F	S3	-17.815	-22.219	1	medLow	7784.05486459385	66.2464545586255	49.5775075703484	8033.33846	65.76493	49.83442	NA	NA	1.59013809998818	1.63005887643872	NA	NA	NA	NA	7784.05486459385	8033.33846	1.59013809998818	NA	249.283595406147	1.03202490215479	3.20249021547915	0.0315227967632002	-0.481524558625495	0.99273131578386	-0.726868421613966	-0.00729522981385512	0.256912429651571	1.00518203601274	0.518203601274273	0.00516865546985395	249.283595406147	1.03202490215479	3.20249021547915	0.0315227967632002
7/26/19	7/26/19 8:40	2.80155	1.94506	19.54	84.2	0	0	794	CO	F	S3	-17.705	-22.05	1	medLow	8095.53239676373	66.5826641212324	49.9641573676595	7774.02142	65.44321	50.08243	NA	NA	1.53980326903687	1.64683780891461	NA	NA	NA	NA	8095.53239676373	7774.02142	1.53980326903687	NA	-321.510976763733	0.960285381985222	-3.97146180147782	-0.0405247657958165	-1.13945412123238	0.982886624675191	-1.71133753248095	-0.0172615015241288	0.118272632340549	1.00236714954423	0.236714954422716	0.00236435225926971	-321.510976763733	0.960285381985222	-3.97146180147782	-0.0405247657958165
7/26/19	7/26/19 8:45	2.76427	1.95432	19.62	82.8	0	0	785	CO	F	S3	-18.136	-22.363	1	medLow	8302.72677983076	65.6605988949412	49.3491072235831	7623.57546	70.82478	53.16071	NA	NA	1.78956087744034	1.79084875990265	NA	NA	NA	NA	8302.72677983076	7623.57546	1.78956087744034	NA	-679.151319830757	0.918201412880336	-8.17985871196644	-0.085338508418106	5.16418110505883	1.07864961928419	7.8649619284187	0.075709906278577	3.81160277641691	1.07723752243679	7.72375224367871	0.0743999146542365	-679.151319830757	0.918201412880336	-8.17985871196644	-0.085338508418106
7/26/19	7/26/19 8:50	2.8112	1.89511	19.76	82.6	0	157.5	777	CO	F	S3	-18.129	-21.91	1	medLow	7861.33476824408	67.1618011684822	50.3058088283672	7463.6077	67.81966	51.60046	NA	NA	1.7055872354396	1.70959045549695	NA	NA	NA	NA	7861.33476824408	7463.6077	1.7055872354396	NA	-397.727068244079	0.949407183389429	-5.0592816610571	-0.0519175066523078	0.6578588315178	1.00979513384204	0.979513384204057	0.00974747249864547	1.29465117163281	1.02573561983766	2.5735619837659	0.0254100330731432	-397.727068244079	0.949407183389429	-5.0592816610571	-0.0519175066523078
7/26/19	7/26/19 8:55	2.8534	1.93169	19.88	82.6	0	0	768	CO	F	S3	-18.021	-21.785	1	medLow	8426.72012543534	65.4054452585032	48.6861767822994	7811.25484	66.87005	50.68653	NA	NA	1.62378822263022	1.72060327938105	NA	NA	NA	NA	8426.72012543534	7811.25484	1.62378822263022	NA	-615.465285435339	0.926962652577293	-7.30373474227071	-0.0758420027097692	1.46460474149676	1.02239270347764	2.23927034776412	0.0221456679545182	2.00035321770059	1.04108667695648	4.10866769564835	0.0402650493332976	-615.465285435339	0.926962652577293	-7.30373474227071	-0.0758420027097692
7/26/19	7/26/19 9:00	2.84717	1.95797	20.06	80.4	0	157.5	760	CO	F	S3	-18.073	-22.026	1	medLow	8839.47151052295	63.8512726056053	47.4053341119257	8288.04736	65.46917	49.48593	NA	NA	1.7880316562377	1.7451839893482	NA	NA	NA	NA	8839.47151052295	8288.04736	1.7880316562377	NA	-551.424150522951	0.93761797299007	-6.23820270099302	-0.0644126911984156	1.61789739439471	1.02533853012434	2.53385301243421	0.0250228313541946	2.08059588807428	1.04388948895839	4.38894889583926	0.0429536303694415	-551.424150522951	0.93761797299007	-6.23820270099302	-0.0644126911984156
7/26/19	7/26/19 9:05	2.88161	1.97347	20.26	77.2	0.16	84.4	760	CO	F	S3	-18.239	-22.201	1	medLow	10460.1731574076	58.1165922614771	40.3152737630742	8126.2374	65.94996	49.82859	NA	NA	1.79305912193156	1.96792248821255	NA	NA	NA	NA	10460.1731574076	8126.2374	1.79305912193156	NA	-2333.93575740763	0.776874080162354	-22.3125919837646	-0.252477000740576	7.83336773852295	1.13478711386379	13.4787113863786	0.126445068463153	9.51331623692584	1.23597300350319	23.5973003503187	0.211858516971062	-2333.93575740763	0.776874080162354	-22.3125919837646	-0.252477000740576
7/26/19	7/26/19 9:10	2.94865	1.99129	20.68	76.6	0	NA	745	CO	F	S3	-18.282	-21.647	1	medLow	11668.4181516566	55.1218194475123	39.4908939011948	8180.77414	65.66288	49.33898	NA	NA	2.00475603890085	1.85812533127297	NA	NA	NA	NA	11668.4181516566	8180.77414	2.00475603890085	NA	-3487.64401165663	0.701103957166511	-29.889604283349	-0.355099104559626	10.5410605524877	1.19123208664266	19.1232086642659	0.174988138427385	9.84808609880517	1.24937612512507	24.9376125125069	0.222644326822452	-3487.64401165663	0.701103957166511	-29.889604283349	-0.355099104559626
7/26/19	7/26/19 9:15	2.97806	2.01416	20.94	76	0.16	28.1	738	CO	F	S3	-17.886	-21.696	1	medLow	10953.1539728998	57.7644848568349	41.8781411230381	8123.3268	64.60588	48.63386	NA	NA	2.32543182746416	1.82805361539446	NA	NA	NA	NA	10953.1539728998	8123.3268	2.32543182746416	NA	-2829.82717289976	0.741642710410051	-25.8357289589949	-0.298887674142298	6.84139514316509	1.11843601064081	11.8436010640812	0.111931290334571	6.75571887696186	1.16131849924077	16.1318499240774	0.149555996911727	-2829.82717289976	0.741642710410051	-25.8357289589949	-0.298887674142298
7/26/19	7/26/19 9:20	2.88921	1.91697	21.26	76.6	0.08	22.5	731	CO	F	S3	-18.323	-21.659	1	medLow	8207.4435856708	65.1624793268421	48.9046691472641	8060.07388	66.62055	50.24901	NA	NA	1.98569748968463	1.77496029391882	NA	NA	NA	NA	8207.4435856708	8060.07388	1.98569748968463	NA	-147.369705670804	0.982044383962859	-1.79556160371414	-0.0181187741308623	1.45807067315792	1.02237592381721	2.23759238172097	0.0221292556717709	1.34434085273593	1.02748900823125	2.74890082312546	0.0271179697458794	-147.369705670804	0.982044383962859	-1.79556160371414	-0.0181187741308623
7/26/19	7/26/19 9:25	2.79232	1.82038	21.5	78.6	0	0	725	CO	F	S3	-18.074	-21.786	1	medLow	7937.01073004786	66.2134381817264	49.533622266806	8057.4922	65.87088	49.91972	NA	NA	1.68060133775143	2.75324644733676	NA	NA	NA	NA	7937.01073004786	8057.4922	1.68060133775143	NA	120.481469952137	1.0151797035496	1.5179703549602	0.0150656446547531	-0.342558181726375	0.994826455306758	-0.517354469324196	-0.00518697381304682	0.386097733194006	1.00779465977906	0.779465977905562	0.00776443836071611	120.481469952137	1.0151797035496	1.5179703549602	0.0150656446547531
7/26/19	7/26/19 9:30	2.85602	1.92338	21.6	78.8	0	45	720	CO	F	S3	-18.342	-21.76	1	medLow	9739.24237684265	62.0702048746634	46.5455657613882	8592.60292	64.79047	48.92994	NA	NA	1.99051634651219	2.23888774521795	NA	NA	NA	NA	9739.24237684265	8592.60292	1.99051634651219	NA	-1146.63945684265	0.882266051867745	-11.7733948132255	-0.125261622352832	2.72026512533657	1.04382561860122	4.38256186012197	0.0428924435178816	2.38437423861181	1.05122666788143	5.12266678814281	0.0499577374156037	-1146.63945684265	0.882266051867745	-11.7733948132255	-0.125261622352832
7/26/19	7/26/19 9:35	2.98674	1.94466	21.66	77.4	0	0	715	CO	F	S3	-18.395	-21.9	1	medLow	10133.4697587482	60.8969268313022	45.6254054295039	9703.12232	62.47278	47.87455	NA	NA	1.91756748161416	2.2190279223458	NA	NA	NA	NA	10133.4697587482	9703.12232	1.91756748161416	NA	-430.347438748209	0.957532074502251	-4.24679254977488	-0.0433960603137124	1.57585316869781	1.02587738414228	2.58773841422781	0.0255482309735949	2.2491445704961	1.04929588130392	4.92958813039211	0.0481193499895408	-430.347438748209	0.957532074502251	-4.24679254977488	-0.0433960603137124
7/26/19	7/26/19 9:40	2.96033	1.9679	21.74	75.8	0	45	710	CO	F	S3	-18.174	-22.046	1	medLow	9689.87396672527	61.8844865531365	46.2873420912689	10145.05422	60.2942	45.6941	NA	NA	2.20128444319026	2.19985570042775	NA	NA	NA	NA	9689.87396672527	10145.05422	2.20128444319026	NA	455.180253274726	1.04697483732377	4.69748373237671	0.0459048984799885	-1.59028655313652	0.974302339055992	-2.56976609440078	-0.0260336137983172	-0.593242091268948	0.987183491977154	-1.28165080228456	-0.0128993480361102	455.180253274726	1.04697483732377	4.69748373237671	0.0459048984799885
7/26/19	7/26/19 9:45	2.95456	1.94832	21.88	76.8	0	45	706	CO	F	S3	-17.755	-22.009	1	medLow	11100.2901812126	58.4820696167063	42.6467003893564	10322.99542	59.8787	45.4678	NA	NA	2.16693946390757	2.09593648154109	NA	NA	NA	NA	11100.2901812126	10322.99542	2.16693946390757	NA	-777.29476121259	0.929975275553771	-7.00247244462287	-0.0725972786142866	1.39663038329371	1.02388134333219	2.38813433321919	0.0236006442510576	2.82109961064364	1.06615047787725	6.61504778772457	0.0640544770170332	-777.29476121259	0.929975275553771	-7.00247244462287	-0.0725972786142866
7/26/19	7/26/19 9:50	3.13532	2.01533	22.06	76.8	0	45	706	CO	F	S3	-17.616	-21.698	1	medLow	10447.5989943643	60.2375796922843	45.3891343489511	10353.64214	61.18234	46.19031	NA	NA	2.22409544345939	2.2092951343826	NA	NA	NA	NA	10447.5989943643	10353.64214	2.22409544345939	NA	-93.9568543642981	0.991006847179435	-0.899315282056488	-0.00903383531231013	0.944760307715683	1.01568390218435	1.56839021843485	0.0155621808511594	0.801175651048943	1.01765126527617	1.76512652761675	0.017497290947347	-93.9568543642981	0.991006847179435	-0.899315282056488	-0.00903383531231013
7/26/19	7/26/19 9:55	3.19813	2.06613	22.24	75.6	0.08	45	700	CO	F	S3	-17.675	-22.272	1	medLow	12683.3586260744	58.9316594360532	44.8938246990737	10500.41422	60.57043	46.37145	NA	NA	2.65150591373822	2.25324775992063	NA	NA	NA	NA	12683.3586260744	10500.41422	2.65150591373822	NA	-2182.94440607436	0.827889089126071	-17.2110910873929	-0.188876083899856	1.63877056394678	1.0278079826638	2.78079826638008	0.0274283622940318	1.47762530092632	1.03291377624497	3.29137762449723	0.0323837173846023	-2182.94440607436	0.827889089126071	-17.2110910873929	-0.188876083899856
7/26/19	7/26/19 10:00	3.42335	2.10163	22.54	73.2	0	45	698	CO	F	S3	-18.249	-22.211	1	medLow	12004.0260943931	59.0213467178133	44.8487567979041	10606.88252	60.58247	46.67352	NA	NA	3.29452436199228	2.26842698480111	NA	NA	NA	NA	12004.0260943931	10606.88252	3.29452436199228	NA	-1397.14357439312	0.883610418420725	-11.6389581579275	-0.123739016626641	1.56112328218673	1.026450146752	2.64501467519982	0.0261063900548995	1.82476320209592	1.04068704089878	4.06870408987835	0.0398811112912505	-1397.14357439312	0.883610418420725	-11.6389581579275	-0.123739016626641
7/26/19	7/26/19 10:05	3.22663	2.01145	22.78	72.4	0	0	696	CO	F	S3	-17.679	-21.876	1	medLow	10480.4737847058	60.0117515189961	45.1484608251307	10827.56724	59.95053	45.55685	NA	NA	1.97765220419003	2.27557282287967	NA	NA	NA	NA	10480.4737847058	10827.56724	1.97765220419003	NA	347.093455294242	1.03311810729404	3.31181072940384	0.0325815178651856	-0.0612215189961063	0.998979841156999	-0.102015884300139	-0.0010206795592062	0.408389174869292	1.00904547281138	0.904547281137817	0.00900480756249543	347.093455294242	1.03311810729404	3.31181072940384	0.0325815178651856
7/26/19	7/26/19 10:10	3.15898	1.97026	22.94	71.2	0	45	695	CO	F	S3	-17.61	-21.918	1	medLow	11794.5149600975	57.4323699016688	42.7348983216342	10909.3456	59.47575	45.40233	NA	NA	2.04595972636528	2.24375243176905	NA	NA	NA	NA	11794.5149600975	10909.3456	2.04595972636528	NA	-885.169360097485	0.924950762020131	-7.50492379798693	-0.0780147731349991	2.04338009833119	1.03557889221409	3.55788922140895	0.0349605865072338	2.66743167836577	1.06241811220165	6.24181122016476	0.0605475479772853	-885.169360097485	0.924950762020131	-7.50492379798693	-0.0780147731349991
7/26/19	7/26/19 10:15	3.10027	1.96714	23.16	70.4	0.08	45	695	CO	F	S3	-17.763	-22.285	1	medLow	10048.541048604	60.6202813116775	45.8249464190484	10637.11452	59.81313	45.453	NA	NA	1.89613060526981	1.90739586326521	NA	NA	NA	NA	10048.541048604	10637.11452	1.89613060526981	NA	588.573471395999	1.05857302752202	5.8573027522017	0.0569218007311795	-0.807151311677529	0.986685127580857	-1.33148724191427	-0.0134043101211738	-0.371946419048399	0.991883320153894	-0.811667984610647	-0.00814979942774178	588.573471395999	1.05857302752202	5.8573027522017	0.0569218007311795
7/26/19	7/26/19 10:20	3.02584	1.90184	23.34	70.4	0	0	695	CO	F	S3	-17.908	-21.833	1	medLow	9940.97691706027	59.9941812316681	44.972869921985	10673.79612	59.49445	45.24307	NA	NA	1.75523145857965	1.77413253156052	NA	NA	NA	NA	9940.97691706027	10673.79612	1.75523145857965	NA	732.819202939729	1.07371702087771	7.37170208777063	0.0711264798774327	-0.499731231668129	0.991670338332672	-0.832966166732756	-0.00836454715702892	0.270200078014973	1.0060080683862	0.600806838620022	0.00599009190999791	732.819202939729	1.07371702087771	7.37170208777063	0.0711264798774327
7/26/19	7/26/19 10:25	2.51568	1.71322	23.42	64.2	0.08	45	695	CO	F	S3	-17.887	-21.818	1	medLow	9697.9327366521	51.7741510650319	34.2890046999336	10370.34838	56.95121	41.74739	NA	NA	1.05078301804786	2.10727049091861	NA	NA	NA	NA	9697.9327366521	10370.34838	1.05078301804786	NA	672.415643347902	1.06933597722395	6.93359772239493	0.0670378737993885	5.17705893496815	1.09999312066876	9.99931206687564	0.0953039258472747	7.45838530006639	1.21751536287902	21.7515362879017	0.19681219427612	672.415643347902	1.06933597722395	6.93359772239493	0.0670378737993885
7/26/19	7/26/19 10:30	2.50607	1.71371	23.7	62.6	0.08	45	696	CO	F	S3	-17.828	-21.652	1	medLow	11235.8181190295	52.7669972518719	36.5295501892377	11565.66568	51.49064	35.87664	NA	NA	1.44773974023666	1.35614911305047	NA	NA	NA	NA	11235.8181190295	11565.66568	1.44773974023666	NA	329.847560970464	1.02935679070951	2.93567907095094	0.0289341321364824	-1.27635725187186	0.975811448095493	-2.41885519045066	-0.0244858996590809	-0.652910189237652	0.982126519876229	-1.78734801237715	-0.01803513994887	329.847560970464	1.02935679070951	2.93567907095094	0.0289341321364824
7/26/19	7/26/19 10:35	2.69793	1.76771	24.06	61.4	0.42	36	696	CO	F	S3	-18.008	-21.753	1	medLow	11470.8701954145	53.5831409429583	38.0076580940582	12416.0775	49.62258	35.25027	NA	NA	1.5591889263703	1.6625504422275	NA	NA	NA	NA	11470.8701954145	12416.0775	1.5591889263703	NA	945.207304585485	1.08240066258995	8.24006625899517	0.0791814100231377	-3.96056094295827	0.926085689019715	-7.39143109802853	-0.0767885118788646	-2.75738809405819	0.927451775975399	-7.25482240246015	-0.0753144794097805	945.207304585485	1.08240066258995	8.24006625899517	0.0791814100231377
7/26/19	7/26/19 10:40	2.69592	1.75407	24.4	62.2	0	0	699	CO	F	S3	-17.799	-21.906	1	medLow	9913.96493993901	57.1215642063529	42.0638188882978	9868.74298	56.89444	42.03315	NA	NA	1.64677834704087	1.85676812701104	NA	NA	NA	NA	9913.96493993901	9868.74298	1.64677834704087	NA	-45.2219599390082	0.995438559626449	-0.456144037355113	-0.0045718754875504	-0.227124206352876	0.996023844768459	-0.397615523154067	-0.00398408115352713	-0.0306688882978392	0.999270896245077	-0.072910375492253	-0.000729369680331242	-45.2219599390082	0.995438559626449	-0.456144037355113	-0.0045718754875504
7/26/19	7/26/19 10:45	2.69662	1.73597	24.58	65.4	0.08	22.5	701	CO	F	S3	-17.659	-21.7	1	medLow	11089.5394494382	56.1293235600499	41.3183153068117	9441.4042	58.47539	44.32792	NA	NA	1.38803561090746	1.53124053695915	NA	NA	NA	NA	11089.5394494382	9441.4042	1.38803561090746	NA	-1648.13524943818	0.851379287935923	-14.8620712064077	-0.160897552950093	2.34606643995011	1.04179751850101	4.17975185010055	0.0409476043919702	3.0096046931883	1.07283948222091	7.28394822209061	0.0703088552731695	-1648.13524943818	0.851379287935923	-14.8620712064077	-0.160897552950093
7/26/19	7/26/19 10:50	2.96169	1.80162	24.66	63.4	0.08	45	703	CO	F	S3	-17.764	-21.924	1	medLow	10401.3830836611	58.5616357209191	44.974946921179	11691.31018	57.67647	45.16589	NA	NA	1.90174610317089	1.7441462121133	NA	NA	NA	NA	10401.3830836611	11691.31018	1.90174610317089	NA	1289.92709633887	1.12401495896879	12.4014958968787	0.116907060074031	-0.885165720919098	0.984884887349502	-1.51151126504976	-0.0152305102743915	0.190943078821043	1.0042455431722	0.424554317219498	0.00423655628095918	1289.92709633887	1.12401495896879	12.4014958968787	0.116907060074031
7/26/19	7/26/19 10:55	3.0644	1.8212	24.7	66.2	0	45	706	CO	F	S3	-17.939	-22.277	1	medLow	11833.0665713902	55.7020041760087	42.5442417209862	11643.21422	56.72471	44.96285	NA	NA	1.55734159005006	1.72616852893691	NA	NA	NA	NA	11833.0665713902	11643.21422	1.55734159005006	NA	-189.852351390209	0.983955777630016	-1.6044222369984	-0.0161743243726907	1.02270582399129	1.01836030568594	1.83603056859447	0.018193790366656	2.41860827901378	1.05684925106611	5.68492510661139	0.0552920771011697	-189.852351390209	0.983955777630016	-1.6044222369984	-0.0161743243726907
7/26/19	7/26/19 11:00	3.08689	1.85762	24.7	65.4	0.08	45	708	CO	F	S3	-17.935	-22.376	1	medLow	12587.4308724996	55.3475322797458	43.2390724848177	13113.78632	54.88711	43.86281	NA	NA	1.82139328022173	1.84820024963686	NA	NA	NA	NA	12587.4308724996	13113.78632	1.82139328022173	NA	526.355447500355	1.04181595536308	4.18159553630843	0.0409653013998947	-0.460422279745849	0.991681250079611	-0.831874992038874	-0.008353543816015	0.62373751518227	1.01442532134336	1.44253213433586	0.0143222662813937	526.355447500355	1.04181595536308	4.18159553630843	0.0409653013998947
7/26/19	7/26/19 11:05	3.22478	1.90068	24.92	62.2	0.26	56.3	711	CO	F	S3	-17.917	-22.276	1	medLow	13826.1724171419	57.3262849666366	45.3371199289463	12990.5095	54.45312	43.54729	NA	NA	2.29592235871542	2.04194488675922	NA	NA	NA	NA	13826.1724171419	12990.5095	2.29592235871542	NA	-835.662917141923	0.939559344992266	-6.0440655007734	-0.0623442955538058	-2.87316496663659	0.949880496035828	-5.01195039641718	-0.0514190959467316	-1.78982992894628	0.960521754982422	-3.94782450175784	-0.0402786473866917	-835.662917141923	0.939559344992266	-6.0440655007734	-0.0623442955538058
7/26/19	7/26/19 11:10	3.14365	1.91124	25.26	62	0.08	33.8	714	CO	F	S3	-18.338	-22.317	1	medLow	13283.230423276	53.9060862842782	43.3018992259851	13420.50254	53.51249	43.16423	NA	NA	1.60368902971154	2.12125043032682	NA	NA	NA	NA	13283.230423276	13420.50254	1.60368902971154	NA	137.272116723951	1.01033424192382	1.03342419238177	0.0102812087048931	-0.393596284278161	0.992698481536899	-0.730151846310078	-0.00732830501702614	-0.137669225985135	0.996820711598199	-0.317928840180112	-0.00318435307672913	137.272116723951	1.01033424192382	1.03342419238177	0.0102812087048931
7/26/19	7/26/19 11:15	3.1795	1.91337	25.4	62.2	0	0	717	CO	F	S3	-18.196	-22.234	1	medLow	NA	NA	NA	13767.36584	53.35913	43.50371	NA	NA	1.76390155763396	1.91528580486675	NA	NA	NA	NA	NA	13767.36584	1.76390155763396	NA	NA	NA	NA	NA	NA	NA	NA	NA	NA	NA	NA	NA	NA	NA	NA	NA
7/26/19	7/26/19 11:20	3.11162	1.91501	25.44	63.6	0	0	717	CO	F	S3	-18.339	-22.244	1	medLow	NA	NA	NA	12556.83923	55.00965	44.09037	NA	NA	1.85992930380442	2.04594473210892	NA	NA	NA	NA	NA	12556.83923	1.85992930380442	NA	NA	NA	NA	NA	NA	NA	NA	NA	NA	NA	NA	NA	NA	NA	NA	NA
8/6/19	8/6/19 8:00	13.23455	6.19036	22.84	89.8	0	NA	703	CH	T	S4	-18.739	-28.872	1	aLow	6594.32088	59.73773	49.04318	6987.62540214325	59.7864519922085	48.3957745313671	NA	NA	1.81834549197052	1.82530763897542	NA	NA	NA	NA	6594.32088	6987.62540214325	1.81834549197052	NA	393.304522143249	1.05964291536618	5.96429153661763	0.0579319790736975	0.0487219922084634	1.00081559831966	0.0815598319662689	0.000815265900088147	-0.647405468632883	0.986799276298297	-1.32007237017029	-0.0132886277095542	393.304522143249	1.05964291536618	5.96429153661763	0.0579319790736975
8/6/19	8/6/19 8:05	12.9089	6.42373	22.72	90.4	0	NA	694	CH	T	S4	-18.711	-28.848	1	aLow	6393.93428	60.83803	50.20561	6753.21838743716	60.6094680878023	49.6555093247652	NA	NA	2.07358426475751	1.91025959756893	NA	NA	NA	NA	6393.93428	6753.21838743716	2.07358426475751	NA	359.284107437158	1.05619139823833	5.6191398238325	0.0546694171923225	-0.228561912197733	0.996243107934334	-0.375689206566573	-0.00376396690983829	-0.550100675234773	0.989043043691038	-1.09569563089618	-0.0110174258686441	359.284107437158	1.05619139823833	5.6191398238325	0.0546694171923225
8/6/19	8/6/19 8:10	17.18294	6.74175	22.62	91.2	0	NA	684	CH	T	S4	-19.234	-28.728	1	aLow	6234.32682	62.03516	51.20606	6477.92434916572	61.8018735227295	50.7104659105557	NA	NA	2.04840488353689	1.84930334496819	NA	NA	NA	NA	6234.32682	6477.92434916572	2.04840488353689	NA	243.597529165721	1.03907358985163	3.9073589851634	0.0383295371850995	-0.233286477270475	0.996239447479938	-0.376055252006242	-0.00376764117477653	-0.495594089444317	0.990321573473055	-0.967842652694461	-0.00972556690669054	243.597529165721	1.03907358985163	3.9073589851634	0.0383295371850995
8/6/19	8/6/19 8:15	19.89686	7.25716	22.46	92	0.24	67.5	673	CH	T	S4	-19.384	-48.839	1	aLow	5696.58114	64.64319	53.72771	5959.85306455052	64.0181326646938	53.0514129446263	NA	NA	2.25554698781142	1.99246644266676	NA	NA	NA	NA	5696.58114	5959.85306455052	2.25554698781142	NA	263.271924550523	1.04621577716183	4.62157771618299	0.0451796322859238	-0.625057335306252	0.990330654546809	-0.966934545319085	-0.00971639712551912	-0.676297055373702	0.987412509199188	-1.25874908008121	-0.0126673844112229	263.271924550523	1.04621577716183	4.62157771618299	0.0451796322859238
8/6/19	8/6/19 8:20	12.07731	6.40887	22.4	92.8	0	NA	673	CH	T	S4	-19.238	-49.23	1	aLow	5883.48746	62.97389	52.45489	6242.21154432474	62.7548501516721	51.4973405334021	NA	NA	2.65505412592563	2.06099864692869	NA	NA	NA	NA	5883.48746	6242.21154432474	2.65505412592563	NA	358.724084324737	1.06097133490359	6.09713349035909	0.0591848422108854	-0.219039848327867	0.996521735463255	-0.347826453674479	-0.00348432776259042	-0.957549466597861	0.981745277387907	-1.82547226120932	-0.0184233959375164	358.724084324737	1.06097133490359	6.09713349035909	0.0591848422108854
8/6/19	8/6/19 8:25	9.67454	5.88062	22.44	92.6	0	NA	652	CH	T	S4	-18.805	-48.674	1	aLow	6395.57756	60.82732	49.5167	6637.69945464041	61.704862083998	49.9651312715877	NA	NA	2.08952547740831	1.95604679168875	NA	NA	NA	NA	6395.57756	6637.69945464041	2.08952547740831	NA	242.121894640414	1.03785770594899	3.78577059489861	0.0371586905191468	0.877542083997973	1.01442677540286	1.44267754028613	0.014323699662866	0.448431271587708	1.00905616229651	0.905616229651225	0.00901540116684922	242.121894640414	1.03785770594899	3.78577059489861	0.0371586905191468
8/6/19	8/6/19 8:30	8.45514	5.51131	22.48	92.2	0	NA	641	CH	T	S4	-19.126	-79.085	1	aLow	5690.95948	64.09222	52.79868	6021.55594181666	64.0164890546647	52.4564570224165	NA	NA	1.9999273655418	NA	NA	NA	NA	NA	5690.95948	6021.55594181666	1.9999273655418	NA	330.596461816658	1.05809151567121	5.8091515671213	0.0564668284393646	-0.0757309453352804	0.998818406581403	-0.118159341859715	-0.00118229205048736	-0.342222977583496	0.993518342170988	-0.648165782901195	-0.00650275498556305	330.596461816658	1.05809151567121	5.8091515671213	0.0564668284393646
8/6/19	8/6/19 8:35	9.91585	5.98966	22.54	92	0	NA	630	CH	T	S4	-19.176	-78.7	1	aLow	5412.78044	65.79627	54.72774	5660.13913771601	65.9103315018096	54.7691210913871	NA	NA	2.55879281797311	2.30802582473868	NA	NA	NA	NA	5412.78044	5660.13913771601	2.55879281797311	NA	247.358697716008	1.04569900820067	4.56990082006739	0.0446855691670206	0.11406150180963	1.00173355574426	0.173355574426377	0.00173205487081931	0.0413810913870805	1.00075612644314	0.0756126443136158	0.00075584072355484	247.358697716008	1.04569900820067	4.56990082006739	0.0446855691670206
8/6/19	8/6/19 8:40	9.66106	5.99351	22.72	92	0	NA	619	CH	T	S4	-19.154	-79.201	1	aLow	7163.71738	59.09006	48.82376	5615.11782359767	65.2777819344933	54.0048052636134	NA	NA	1.68565137113588	1.43470414128346	NA	NA	NA	NA	7163.71738	5615.11782359767	1.68565137113588	NA	-1548.59955640233	0.783827379800636	-21.6172620199364	-0.243566461700365	6.18772193449329	1.10471679897589	10.471679897589	0.099589011602132	5.18104526361339	1.10611729337547	10.6117293375467	0.100855949353593	-1548.59955640233	0.783827379800636	-21.6172620199364	-0.243566461700365
8/6/19	8/6/19 8:45	7.24493	5.32542	22.76	91.6	0.24	108	608	CH	T	S4	-19.301	-29.029	1	aLow	7375.5608	58.07866	45.63642	6810.43108138227	59.6343748116268	47.2697229588143	NA	NA	1.5297724686403	1.70067762713922	NA	NA	NA	NA	7375.5608	6810.43108138227	1.5297724686403	NA	-565.129718617729	0.923378067927021	-7.66219320729793	-0.0797165206240444	1.5557148116268	1.02678634134511	2.67863413451137	0.0264338677692972	1.6333029588143	1.03578946286353	3.57894628635265	0.0351639020108682	-565.129718617729	0.923378067927021	-7.66219320729793	-0.0797165206240444
8/6/19	8/6/19 8:50	5.79144	4.61943	22.74	91.2	0	NA	598	CH	T	S4	-18.994	-29.012	1	aLow	7840.43156	55.66904	42.42158	8262.13414099602	54.9050839940339	40.9836501161199	NA	NA	2.96659355909357	2.57821754739358	NA	NA	NA	NA	7840.43156	8262.13414099602	2.96659355909357	NA	421.702580996021	1.05378563383519	5.37856338351891	0.0523890459758756	-0.763956005966136	0.986276824497672	-1.37231755023283	-0.0138182087151983	-1.4379298838801	0.966103811223436	-3.38961887765638	-0.0344839855089591	421.702580996021	1.05378563383519	5.37856338351891	0.0523890459758756
8/6/19	8/6/19 8:55	5.56939	4.56798	22.98	90.8	0.42	162	588	CH	T	S4	-18.905	-28.608	1	aLow	39194.74032	34.2327	26.82874	23322.6619067178	45.575290258141	33.9551842218326	NA	NA	6.13686651642086	4.86869468828712	NA	NA	NA	NA	39194.74032	23322.6619067178	6.13686651642086	NA	-15872.0784132822	0.595045705528425	-40.4954294471575	-0.519117060372546	11.342590258141	1.33133788039334	33.1337880393337	0.286184361737811	7.12644422183263	1.26562724234655	26.5627242346552	0.235567843041806	-15872.0784132822	0.595045705528425	-40.4954294471575	-0.519117060372546
8/6/19	8/6/19 9:00	5.17548	4.13161	23.34	89.6	0.34	139.5	579	CH	T	S4	-18.723	-49.305	1	aLow	31018.6777	36.93184	28.10455	25339.5880728927	38.1104268116892	25.5619211634383	NA	NA	1.61744123264864	1.63803152825478	NA	NA	NA	NA	31018.6777	25339.5880728927	1.61744123264864	NA	-5679.08962710729	0.816913870989823	-18.3086129010177	-0.202221610744413	1.17858681168921	1.03191248558667	3.19124855866703	0.0314138626754708	-2.54262883656165	0.909529637138412	-9.04703628615884	-0.0948276953664104	-5679.08962710729	0.816913870989823	-18.3086129010177	-0.202221610744413
8/6/19	8/6/19 9:05	4.81351	3.98558	23.26	89	0.34	123.8	579	CH	T	S4	-18.71	-49.274	1	aLow	6992.5799	56.88259	42.27474	7468.021951356	55.8972861933186	40.3341456361328	NA	NA	NA	1.41107381693235	NA	NA	NA	NA	6992.5799	7468.021951356	NA	NA	475.442051355999	1.06799236593006	6.79923659300624	0.0657805925068963	-0.985303806681365	0.982678288617284	-1.7321711382716	-0.0174734874598542	-1.94059436386717	0.954095652300471	-4.59043476995286	-0.0469913480940931	475.442051355999	1.06799236593006	6.79923659300624	0.0657805925068963
8/6/19	8/6/19 9:10	5.03606	4.23297	23.1	89.6	0.34	112.5	562	CH	T	S4	-19.022	-48.997	1	aLow	4888.70684	68.02961	54.97451	4991.45976334403	69.713279862334	56.7473684145455	NA	NA	1.8912166404185	1.79739885565526	NA	NA	NA	NA	4888.70684	4991.45976334403	1.8912166404185	NA	102.75292334403	1.02101842608014	2.10184260801431	0.0208005861109091	1.68366986233404	1.02474907415071	2.47490741507123	0.0244477769139411	1.7728584145455	1.03224873517828	3.22487351782763	0.0317396604776944	102.75292334403	1.02101842608014	2.10184260801431	0.0208005861109091
8/6/19	8/6/19 9:15	4.88701	4.16512	23.16	89.8	0.52	126	555	CH	T	S4	-18.962	-78.713	1	aLow	6276.25144	61.94955	47.49636	5890.5857032098	63.9766867790492	48.9073026629884	NA	NA	2.21888135758223	2.23424591102232	NA	NA	NA	NA	6276.25144	5890.5857032098	2.21888135758223	NA	-385.665736790201	0.938551579636809	-6.14484203631907	-0.0634174648101695	2.02713677904919	1.0327223810189	3.27223810188967	0.0321984037939681	1.41094266298843	1.02970633250608	2.9706332506079	0.0292736475170323	-385.665736790201	0.938551579636809	-6.14484203631907	-0.0634174648101695
8/6/19	8/6/19 9:20	5.14615	4.39729	23.38	89.6	0.44	135	548	CH	T	S4	-18.857	-78.66	1	aLow	12592.2553	49.92522	36.15605	7463.9374429049	57.4301784216301	41.6366129488318	NA	NA	4.47814703862541	2.6299980474393	NA	NA	NA	NA	12592.2553	7463.9374429049	4.47814703862541	NA	-5128.3178570951	0.592740320544875	-40.7259679455125	-0.522998883912889	7.50495842163009	1.15032399299653	15.0323992996527	0.140043635736317	5.48056294883177	1.15158079903175	15.1580799031746	0.141135606320379	-5128.3178570951	0.592740320544875	-40.7259679455125	-0.522998883912889
8/6/19	8/6/19 9:25	5.24852	4.37994	23.6	88.6	0.26	142.5	542	CH	T	S4	-19.279	-79.357	1	aLow	17055.42888	40.21709	29.38633	11768.0766072423	46.9152745725178	32.9170026343166	NA	NA	3.1034048466465	1.48974846571702	NA	NA	NA	NA	17055.42888	11768.0766072423	3.1034048466465	NA	-5287.3522727577	0.689990072371742	-31.0009927628258	-0.371078069361379	6.6981845725178	1.16655070201543	16.6550702015432	0.154051276614436	3.53067263431655	1.1201467700906	12.0146770090602	0.113459721445145	-5287.3522727577	0.689990072371742	-31.0009927628258	-0.371078069361379
8/6/19	8/6/19 9:35	5.0533	4.26643	23.92	87.4	0.08	90	531	CH	T	S4	-18.92	-29.396	1	aLow	6594.1436	58.48178	43.53033	7790.80869437122	52.7603555294738	36.7249371803943	NA	NA	1.93390192368578	2.55867960630027	NA	NA	NA	NA	6594.1436	7790.80869437122	1.93390192368578	NA	1196.66509437122	1.18147392094573	18.1473920945735	0.16676274456646	-5.7214244705262	0.902167402043402	-9.78325979565978	-0.102955186290618	-6.80539281960569	0.843663192546308	-15.6336807453692	-0.170001924996287	1196.66509437122	1.18147392094573	18.1473920945735	0.16676274456646
8/6/19	8/6/19 9:40	5.28619	4.48112	24.32	86.2	0.08	135	526	CH	T	S4	-18.765	-28.954	1	aLow	8333.41042	53.99046	39.44926	7997.69547929758	55.8041482916731	42.663117627004	NA	NA	2.57109965486194	2.45393139881955	NA	NA	NA	NA	8333.41042	7997.69547929758	2.57109965486194	NA	-335.714940702415	0.959714579771961	-4.02854202280386	-0.0411193514639896	1.81368829167307	1.03359275493621	3.35927549362066	0.0330408444784897	3.21385762700402	1.08146813468755	8.14681346875461	0.0783195019801832	-335.714940702415	0.959714579771961	-4.02854202280386	-0.0411193514639896
8/6/19	8/6/19 9:50	4.94413	4.119	25.08	84.6	0.32	175.5	522	CH	T	S4	-18.876	-49.072	1	aLow	67523.84994	34.37052	27.45565	34141.1166575554	36.0092684305305	26.5279941090831	NA	NA	6.65807753593008	5.05250632606915	NA	NA	NA	NA	67523.84994	34141.1166575554	6.65807753593008	NA	-33382.7332824446	0.50561567043189	-49.438432956811	-0.681978442895825	1.63874843053053	1.04767889547585	4.76788954758477	0.0465771415028523	-0.927655890916927	0.966212568600018	-3.37874313999824	-0.0343714186665603	-33382.7332824446	0.50561567043189	-49.438432956811	-0.681978442895825
8/6/19	8/6/19 9:55	4.72821	3.89417	25.6	83.8	0.34	162	515	CH	T	S4	-19.204	-48.725	1	aLow	50491.5681	29.72897	23.56352	27088.4340465582	38.8960724055701	26.7255177262048	NA	NA	6.37318869823144	3.79193130167865	NA	NA	NA	NA	50491.5681	27088.4340465582	6.37318869823144	NA	-23403.1340534418	0.536494212120898	-46.3505787879102	-0.622699505187847	9.16710240557012	1.30835586989963	30.8355869899634	0.268771287818901	3.16199772620477	1.13419038098742	13.4190380987423	0.125919075683167	-23403.1340534418	0.536494212120898	-46.3505787879102	-0.622699505187847
8/6/19	8/6/19 10:05	4.78438	3.95368	26.1	80.6	0.34	140.6	510	CH	T	S4	-18.804	-79.076	1	aLow	15781.57708	45.74511	31.25945	9097.47848692645	54.5101081640729	40.2073791207372	NA	NA	4.17806061823656	1.86432330837414	NA	NA	NA	NA	15781.57708	9097.47848692645	4.17806061823656	NA	-6684.09859307355	0.576461936649898	-42.3538063350102	-0.550845966344526	8.76499816407292	1.19160513908641	19.1605139086406	0.175301254609024	8.94792912073715	1.28624717071916	28.6247170719163	0.251728808528456	-6684.09859307355	0.576461936649898	-42.3538063350102	-0.550845966344526
8/6/19	8/6/19 10:10	4.79825	3.76215	26.04	81.4	0.78	139.5	508	CH	T	S4	-19.086	-78.887	1	aLow	34741.38318	34.89899	24.86615	13726.4990674932	43.921953133491	29.7673774547609	NA	NA	3.88958386732935	2.4115468211166	NA	NA	NA	NA	34741.38318	13726.4990674932	3.88958386732935	NA	-21014.8841125068	0.395105140068092	-60.4894859931908	-0.928603372112356	9.02296313349098	1.25854510785243	25.8545107852433	0.229956377503493	4.90122745476087	1.19710439512192	19.7104395121917	0.179905636742775	-21014.8841125068	0.395105140068092	-60.4894859931908	-0.928603372112356
8/6/19	8/6/19 10:20	4.90108	3.72152	25.7	83	0.26	139.5	505	CH	T	S4	-19.194	-29.338	1	aLow	23293.71312	40.37194	29.57694	17454.3352945862	47.1087015211984	33.8819029201293	NA	NA	8.64944222347787	6.38054341874835	NA	NA	NA	NA	23293.71312	17454.3352945862	8.64944222347787	NA	-5839.37782541376	0.749315285402049	-25.0684714597951	-0.288595442244272	6.73676152119845	1.16686742131288	16.6867421312883	0.154322740435026	4.30496292012931	1.14555132884366	14.5551328843664	0.135886031024637	-5839.37782541376	0.749315285402049	-25.0684714597951	-0.288595442244272
8/6/19	8/6/19 10:25	4.74215	3.80265	25.8	81.2	0.5	112.5	504	CH	T	S4	-19.16	-28.789	1	aLow	13545.88538	52.1801	36.1768	11055.2322597667	49.0084936444134	34.6297915724601	NA	NA	2.40094292435142	2.46130010143761	NA	NA	NA	NA	13545.88538	11055.2322597667	2.40094292435142	NA	-2490.65312023329	0.816132127921985	-18.3867872078015	-0.203179015652876	-3.17160635558661	0.93921808590657	-6.07819140934305	-0.0627075733788819	-1.54700842753985	0.957237554799212	-4.27624452007875	-0.0437036897024957	-2490.65312023329	0.816132127921985	-18.3867872078015	-0.203179015652876
8/6/19	8/6/19 10:30	4.52957	3.67389	25.56	82.2	0.34	129.4	503	CH	T	S4	-18.655	-29.113	1	aLow	9285.42742	54.42708	39.94145	9273.65807961278	53.6505962364308	38.3708348191393	NA	NA	2.77470563030389	2.34103667272097	NA	NA	NA	NA	9285.42742	9273.65807961278	2.77470563030389	NA	-11.7693403872236	0.99873249341631	-0.126750658368978	-0.00126831054958616	-0.77648376356921	0.985733503183173	-1.42664968168274	-0.0143692416592151	-1.57061518086068	0.960677061527293	-3.93229384727065	-0.0401169706837128	-11.7693403872236	0.99873249341631	-0.126750658368978	-0.00126831054958616
8/6/19	8/6/19 10:40	4.3476	3.45663	25.94	82.4	0.16	120	503	CH	T	S4	-19.072	-49.352	1	aLow	8558.91898	57.39732	43.42012	7962.99783722273	59.2621115576812	44.9457695545122	NA	NA	2.34909934222176	2.75833256159703	NA	NA	NA	NA	8558.91898	7962.99783722273	2.34909934222176	NA	-595.921142777271	0.93037425121446	-6.962574878554	-0.0721683531236035	1.86479155768117	1.03248917471549	3.2489174715495	0.0319725612610367	1.52564955451216	1.03513692625705	3.51369262570476	0.0345337138675305	-595.921142777271	0.93037425121446	-6.962574878554	-0.0721683531236035
8/6/19	8/6/19 10:45	4.41228	3.61559	26.26	81.8	0.42	76.5	503	CH	T	S4	-18.876	-48.626	1	aLow	9357.5989	58.26036	45.77992	8059.57667964583	59.9284945010339	46.4381481332201	NA	NA	2.21970021330832	3.35278589171705	NA	NA	NA	NA	9357.5989	8059.57667964583	2.21970021330832	NA	-1298.02222035417	0.861286828573709	-13.8713171426291	-0.149327695799344	1.66813450103388	1.02863240977285	2.86324097728521	0.0282301624884368	0.658228133220142	1.01437809706133	1.43780970613348	0.0142757124540451	-1298.02222035417	0.861286828573709	-13.8713171426291	-0.149327695799344
8/6/19	8/6/19 10:50	4.60952	3.56946	26.38	81.4	0.4	121.5	503	CH	T	S4	-18.829	-79.091	1	aLow	13159.36848	56.67477	43.75663	8514.14576440395	58.4349720193829	44.3498198527837	NA	NA	2.94749790404012	2.40047907667527	NA	NA	NA	NA	13159.36848	8514.14576440395	2.94749790404012	NA	-4645.22271559604	0.647002610903708	-35.2997389096292	-0.435404949089521	1.76020201938293	1.03105794729088	3.10579472908832	0.0305854083931956	0.593189852783738	1.01355657080501	1.35565708050126	0.0134655026240343	-4645.22271559604	0.647002610903708	-35.2997389096292	-0.435404949089521
8/6/19	8/6/19 10:55	4.34132	3.47914	26.74	81.4	0.18	81	504	CH	T	S4	-19.189	-79.286	1	aLow	10164.91712	56.13773	43.57411	9079.18562183099	57.6570927231831	43.8150472182218	NA	NA	2.21077130782273	2.96334715537143	NA	NA	NA	NA	10164.91712	9079.18562183099	2.21077130782273	NA	-1085.73149816901	0.89318835703709	-10.681164296291	-0.112957794214067	1.5193627231831	1.0270649120152	2.70649120152008	0.0267051344166161	0.240937218221809	1.00552936636507	0.552936636506883	0.00551413553762496	-1085.73149816901	0.89318835703709	-10.681164296291	-0.112957794214067
8/6/19	8/6/19 11:00	4.71502	3.84526	26.96	79.2	0.34	112.5	505	CH	T	S4	-18.913	-79.175	1	aLow	9287.51812	58.17484	44.87652	9309.44971090472	58.2636328826715	44.332438649003	NA	NA	2.82536988710653	2.98914718959824	NA	NA	NA	NA	9287.51812	9309.44971090472	2.82536988710653	NA	21.93159090472	1.00236140491155	0.236140491155456	0.00235862117646559	0.088792882671477	1.00152631073281	0.152631073280953	0.00152514710447155	-0.544081350996997	0.987876035151634	-1.21239648483661	-0.0121980596006478	21.93159090472	1.00236140491155	0.236140491155456	0.00235862117646559
8/6/19	8/6/19 11:05	4.73076	3.7425	27.08	79.2	0.8	162	506	CH	T	S4	-18.851	-28.73	1	aLow	10939.92502	54.53068	43.31594	9446.42789774596	58.7748724957392	45.5205716280843	NA	NA	3.2776614609165	3.16559231627641	NA	NA	NA	NA	10939.92502	9446.42789774596	3.2776614609165	NA	-1493.49712225404	0.863481959929005	-13.6518040070995	-0.146782273415603	4.24419249573923	1.07783127765396	7.78312776539597	0.0749509460015154	2.20463162808426	1.05089654358382	5.08965435838231	0.0496436508782224	-1493.49712225404	0.863481959929005	-13.6518040070995	-0.146782273415603
8/6/19	8/6/19 11:10	4.40976	3.50549	27.2	79.2	0.26	123.8	507	CH	T	S4	-19.171	-28.764	1	aLow	14874.84712	54.36943	41.89512	13079.7052535004	54.4739871904523	42.2439811772292	NA	NA	4.17386798103553	3.95568478972775	NA	NA	NA	NA	14874.84712	13079.7052535004	4.17386798103553	NA	-1795.14186649958	0.87931695351101	-12.068304648899	-0.128609862092718	0.104557190452269	1.00192308785382	0.19230878538228	0.00192124108765936	0.348861177229182	1.0083270122446	0.832701224460467	0.0082925339467198	-1795.14186649958	0.87931695351101	-12.068304648899	-0.128609862092718
8/6/19	8/6/19 11:15	3.98916	3.16709	27.5	78.8	1.32	76.5	508	CH	T	S4	-18.948	-29.36	1	aLow	14696.49382	48.45347	38.81	14258.4562551847	51.1199942734741	38.3903625866803	NA	NA	2.27200432797278	2.5404585375813	NA	NA	NA	NA	14696.49382	14258.4562551847	2.27200432797278	NA	-438.03756481532	0.970194417105173	-2.98055828948268	-0.0302587975627854	2.6665242734741	1.05503267925856	5.50326792585566	0.0535717420488235	-0.41963741331972	0.989187389504774	-1.0812610495226	-0.0108714915916562	-438.03756481532	0.970194417105173	-2.98055828948268	-0.0302587975627854
8/9/19	8/9/19 7:25	5.82603	4.13131	NA	NA	NA	NA	727	CH	F	S4	-19.385	-28.629	1	aLow	16530.152247526	47.8382625272463	34.6697216335185	15961.05606	48.7458	36.13694	NA	NA	3.90987553780914	4.20823818051096	NA	NA	NA	NA	16530.152247526	15961.05606	3.90987553780914	NA	-569.096187525991	0.965572235572654	-3.44277644273461	-0.0350343631616536	0.90753747275366	1.01897095389359	1.89709538935861	0.0187932493138022	1.46721836648155	1.04231987732671	4.2319877326706	0.0414488802199866	-569.096187525991	0.965572235572654	-3.44277644273461	-0.0350343631616536
8/9/19	8/9/19 7:40	5.42587	3.84525	23.6	86.2	0	NA	723	CH	F	S4	-19.107	-49.212	1	aLow	12720.8299251885	53.7144759572085	40.2009593050468	12473.83956	54.12002	41.26482	NA	NA	3.63837235830055	NA	NA	NA	NA	NA	12720.8299251885	12473.83956	3.63837235830055	NA	-246.990365188465	0.98058378528437	-1.94162147156296	-0.0196071854061324	0.405544042791455	1.007549995333	0.75499953329998	0.00752163676681779	1.06386069495316	1.02646356488363	2.6463564883627	0.0261194623350962	-246.990365188465	0.98058378528437	-1.94162147156296	-0.0196071854061324
8/9/19	8/9/19 7:45	5.47354	3.84747	23.4	87.4	0	112.5	714	CH	F	S4	-18.714	-48.99	1	aLow	12272.9323182091	54.5927500297436	41.1316437620334	12201.77462	55.49297	42.66948	NA	NA	3.54163819857245	4.04399908663789	NA	NA	NA	NA	12272.9323182091	12201.77462	3.54163819857245	NA	-71.1576982091119	0.994202062199631	-0.579793780036875	-0.00581481109354982	0.90021997025643	1.01648973480482	1.64897348048224	0.0163552554664808	1.53783623796663	1.03738815416334	3.73881541633435	0.0367061640954774	-71.1576982091119	0.994202062199631	-0.579793780036875	-0.00581481109354982
8/9/19	8/9/19 7:55	5.62238	3.94087	23.38	88	0	NA	703	CH	F	S4	-19.278	-78.937	1	aLow	12412.2312164384	54.1445827500709	41.235891233537	12592.05584	54.46235	42.07697	NA	NA	3.54546106901881	4.21265845495114	NA	NA	NA	NA	12412.2312164384	12592.05584	3.54546106901881	NA	179.824623561599	1.01448769527621	1.44876952762082	0.0143837513547887	0.317767249929105	1.00586886506072	0.58688650607191	0.00585171035853306	0.841078766462978	1.02039676459761	2.03967645976069	0.0201915365607815	179.824623561599	1.01448769527621	1.44876952762082	0.0143837513547887
8/9/19	8/9/19 8:00	5.5814	3.94662	23.46	88	0	NA	697	CH	F	S4	-18.837	-78.925	1	aLow	15252.7582717269	49.3710586380122	36.2995299818569	15062.72862	50.75673	39.09837	NA	NA	3.93508086511368	4.45930567723127	NA	NA	NA	NA	15252.7582717269	15062.72862	3.93508086511368	NA	-190.029651726889	0.987541292640877	-1.24587073591231	-0.0125369677485631	1.38567136198777	1.0280664705237	2.80664705237027	0.0276798249851154	2.79884001814306	1.07710402915801	7.71040291580074	0.0742759851140466	-190.029651726889	0.987541292640877	-1.24587073591231	-0.0125369677485631
8/9/19	8/9/19 8:05	5.47784	3.88461	23.6	88	0	NA	690	CH	F	S4	-19.009	-79.08	1	aLow	15009.620477013	51.140486534187	38.359823742073	14675.50506	51.81738	39.52934	NA	NA	3.99957074697047	4.18755584071449	NA	NA	NA	NA	15009.620477013	14675.50506	3.99957074697047	NA	-334.115417013016	0.977739915707748	-2.22600842922516	-0.0225115791734176	0.67689346581296	1.01323596061919	1.32359606191948	0.0131491306387215	1.16951625792703	1.0304880508782	3.0488050878198	0.0300325258208848	-334.115417013016	0.977739915707748	-2.22600842922516	-0.0225115791734176
8/9/19	8/9/19 8:15	5.28101	3.72893	23.88	87.4	0	73.1	676	CH	F	S4	-18.883	-28.723	1	aLow	13491.8383707684	52.3694166364263	39.2483421340843	13336.25564	52.78273	40.49764	NA	NA	3.38857398678752	3.18590136393237	NA	NA	NA	NA	13491.8383707684	13336.25564	3.38857398678752	NA	-155.58273076841	0.988468381662094	-1.15316183379055	-0.0115986230619978	0.413313363573714	1.00789226594681	0.789226594680507	0.00786128491618056	1.24929786591572	1.03183058947172	3.18305894717219	0.0313344960954142	-155.58273076841	0.988468381662094	-1.15316183379055	-0.0115986230619978
8/9/19	8/9/19 8:20	5.19065	3.6661	24.06	87.4	0	90	676	CH	F	S4	-19.212	-29.193	1	aLow	13010.6004325576	52.4344497677507	39.1114986943698	13349.34724	52.01055	39.60318	NA	NA	3.1689888807189	3.39087821113564	NA	NA	NA	NA	13010.6004325576	13349.34724	3.1689888807189	NA	338.74680744242	1.02603621632978	2.60362163297816	0.0257030446926366	-0.423899767750733	0.991915624753796	-0.808437524620403	-0.00811723100644261	0.491681305630237	1.01257127244017	1.2571272440169	0.0124929100546193	338.74680744242	1.02603621632978	2.60362163297816	0.0257030446926366
8/9/19	8/9/19 8:30	5.00757	3.59244	24.28	86	0.42	90	654	CH	F	S4	-18.909	-49.056	1	aLow	14534.1330959905	51.0029134912301	38.065168114801	14433.83412	51.13644	38.68149	NA	NA	3.94597605551098	3.60435510505881	NA	NA	NA	NA	14534.1330959905	14433.83412	3.94597605551098	NA	-100.298975990519	0.993099074067363	-0.690092593263706	-0.006924847439221	0.13352650876994	1.00261801727842	0.261801727842272	0.00261459624077724	0.616321885199035	1.01619122982303	1.61912298230305	0.016061549775197	-100.298975990519	0.993099074067363	-0.690092593263706	-0.006924847439221
8/9/19	8/9/19 8:35	4.93088	3.5379	24.42	85.2	0.18	90	646	CH	F	S4	-18.634	-49.302	1	aLow	17788.5751471185	45.12697880215	32.0918973133886	16226.65748	48.79177	36.06283	NA	NA	4.25742046742304	4.16321745153805	NA	NA	NA	NA	17788.5751471185	16226.65748	4.25742046742304	NA	-1561.91766711853	0.912195459490102	-8.78045405098977	-0.0919009922546335	3.66479119785003	1.08121064815612	8.12106481561187	0.0780813838327389	3.97093268661137	1.12373630165377	12.3736301653773	0.116659116877359	-1561.91766711853	0.912195459490102	-8.78045405098977	-0.0919009922546335
8/9/19	8/9/19 8:40	4.92387	3.53504	24.74	85	0	123.8	639	CH	F	S4	-19.025	-49.142	1	aLow	20401.8315881985	48.1645719826607	34.3732772031129	18702.6115	48.83841	36.01633	NA	NA	6.97902000449602	6.31723298386351	NA	NA	NA	NA	20401.8315881985	18702.6115	6.97902000449602	NA	-1699.22008819849	0.916712375511353	-8.32876244886469	-0.086961514038604	0.673838017339257	1.0139903250377	1.39903250377028	0.0138933637405359	1.64305279688708	1.04780029518798	4.78002951879804	0.0466930097136265	-1699.22008819849	0.916712375511353	-8.32876244886469	-0.086961514038604
8/9/19	8/9/19 8:45	4.7765	3.43861	25.04	84	0.16	112.5	632	CH	F	S4	-18.76	-78.956	1	aLow	15931.7015487115	47.9338129792854	35.1134541263792	14822.86308	51.10879	37.55577	NA	NA	4.76001081088598	4.01239727921503	NA	NA	NA	NA	15931.7015487115	14822.86308	4.76001081088598	NA	-1108.83846871151	0.930400499574938	-6.95995004250623	-0.0721401408314188	3.17497702071458	1.06623668812007	6.62366881200676	0.0641353349815188	2.44231587362076	1.06955498780697	6.95549878069659	0.06724266271791	-1108.83846871151	0.930400499574938	-6.95995004250623	-0.0721401408314188
8/9/19	8/9/19 8:50	4.63515	3.38924	25.24	83.4	0	90	625	CH	F	S4	-19.062	-78.819	1	aLow	14085.517753577	51.4787241770052	37.0762283024327	13132.62808	53.86725	40.04321	NA	NA	3.9509704033561	4.02952506461352	NA	NA	NA	NA	14085.517753577	13132.62808	3.9509704033561	NA	-952.889673577009	0.93234968779653	-6.76503122034703	-0.0700473331686041	2.38852582299482	1.04639831039289	4.63983103928932	0.0453540870338028	2.96698169756731	1.08002382748767	8.0023827487669	0.0769831033813376	-952.889673577009	0.93234968779653	-6.76503122034703	-0.0700473331686041
8/9/19	8/9/19 8:55	4.67618	3.33639	25.36	83.8	0.16	30	618	CH	F	S4	-19	-79.062	1	aLow	12587.7077552573	52.976187478024	39.0490595272146	12813.1389	53.43705	39.96273	NA	NA	3.23366411709227	3.05302496026977	NA	NA	NA	NA	12587.7077552573	12813.1389	3.23366411709227	NA	225.431144742704	1.01790883210238	1.7908832102378	0.017750358226389	0.460862521976004	1.00869942787346	0.869942787346075	0.00866180588652261	0.913670472785377	1.02339801480106	2.33980148010635	0.0231284775795306	225.431144742704	1.01790883210238	1.7908832102378	0.017750358226389
8/9/19	8/9/19 9:05	4.60975	3.25539	25.74	82.8	0	NA	612	CH	F	S4	-19.125	-29.31	1	aLow	13713.4876255757	50.8084388613028	37.1472239112432	13324.78906	52.51654	39.1251	NA	NA	3.52205081168808	3.42168058401188	NA	NA	NA	NA	13713.4876255757	13324.78906	3.52205081168808	NA	-388.698565575751	0.971655746795525	-2.83442532044748	-0.0287537072181434	1.70810113869717	1.0336184534888	3.36184534887985	0.0330657074944104	1.97787608875682	1.05324425032359	5.32442503235936	0.0518751628766565	-388.698565575751	0.971655746795525	-2.83442532044748	-0.0287537072181434
8/9/19	8/9/19 9:10	4.55718	3.24861	26.02	82	0.08	82.5	602	CH	F	S4	-18.876	-28.639	1	aLow	17127.4426582589	47.0785590589115	34.2061334258756	14625.08328	50.85628	38.13764	NA	NA	3.93584860084614	3.4769111231074	NA	NA	NA	NA	17127.4426582589	14625.08328	3.93584860084614	NA	-2502.35937825893	0.853897664222961	-14.6102335777039	-0.157943923494544	3.7777209410885	1.08024291772315	8.02429177231458	0.0771859396622864	3.93150657412443	1.11493572001185	11.493572001185	0.108796753036658	-2502.35937825893	0.853897664222961	-14.6102335777039	-0.157943923494544
8/9/19	8/9/19 9:20	4.35428	3.11763	26.6	79.2	0.16	94.5	594	CH	F	S4	-19.261	-49.302	1	aLow	16378.4268712239	48.3343636268887	35.2623421738595	16375.28232	48.79885	36.33347	NA	NA	4.07706952503444	3.53716645836472	NA	NA	NA	NA	16378.4268712239	16375.28232	4.07706952503444	NA	-3.14455122387699	0.999808006516828	-0.0191993483171562	-0.000192011916279745	0.464486373111278	1.0096098580442	0.960985804420276	0.00956397706399808	1.07112782614051	1.03037596938001	3.03759693800077	0.0299237544539251	-3.14455122387699	0.999808006516828	-0.0191993483171562	-0.000192011916279745
8/9/19	8/9/19 9:25	4.31129	3.03294	26.92	78.2	0.42	99	590	CH	F	S4	-18.941	-48.706	1	aLow	15470.3149625393	49.1427410202941	35.7622232095225	15330.10734	49.5976	36.84512	NA	NA	3.41559211278356	3.55355405108719	NA	NA	NA	NA	15470.3149625393	15330.10734	3.41559211278356	NA	-140.207622539288	0.990936989784707	-0.906301021529266	-0.00910432913100853	0.454858979705932	1.00925587320248	0.925587320247548	0.00921330010725334	1.08289679047748	1.03028046618168	3.02804661816755	0.0298310624391357	-140.207622539288	0.990936989784707	-0.906301021529266	-0.00910432913100853
8/9/19	8/9/19 9:35	4.00054	2.80786	27.36	76	0.78	103.5	585	CH	F	S4	-18.86	-78.689	1	aLow	11774.3431055938	52.7282811045211	38.4094431534379	11855.1609	53.38379	39.52049	NA	NA	2.89334881072262	2.48581346615451	NA	NA	NA	NA	11774.3431055938	11855.1609	2.89334881072262	NA	80.817794406219	1.00686388987321	0.686388987321288	0.00684044062201694	0.655508895478853	1.01243182750789	1.24318275078883	0.0123551868753267	1.11104684656215	1.02892639818088	2.89263981808781	0.0285159267726849	80.817794406219	1.00686388987321	0.686388987321288	0.00684044062201694
8/9/19	8/9/19 9:40	3.95546	2.76221	27.7	74.6	0.26	95.6	583	CH	F	S4	-19.087	-78.848	1	aLow	16226.6631683055	48.705790658188	35.6019663243492	15557.08062	48.42412	35.70081	NA	NA	3.91712599711252	3.62216671782373	NA	NA	NA	NA	16226.6631683055	15557.08062	3.91712599711252	NA	-669.58254830548	0.958735659860535	-4.12643401394646	-0.0421398835332231	-0.281670658187991	0.994216895888936	-0.578310411106404	-0.0057998910091837	0.0988436756507696	1.00277635439431	0.277635439431241	0.00277250744114299	-669.58254830548	0.958735659860535	-4.12643401394646	-0.0421398835332231
8/9/19	8/9/19 9:50	3.86253	2.60634	28.7	71	0.42	121.5	581	CH	F	S4	-19.242	-28.851	1	aLow	23555.8558762914	41.4921400288063	29.4470127513421	16995.57474	46.75539	33.93309	NA	NA	4.42454248830244	3.69719672753913	NA	NA	NA	NA	23555.8558762914	16995.57474	4.42454248830244	NA	-6560.28113629142	0.721501049643701	-27.8498950356299	-0.326421445961645	5.26324997119373	1.12684932537921	12.6849325379209	0.119425530803926	4.48607724865794	1.1523440522317	15.2344052231698	0.141798174135866	-6560.28113629142	0.721501049643701	-27.8498950356299	-0.326421445961645
8/9/19	8/9/19 9:55	3.69565	2.53623	28.96	69	0.52	117	578	CH	F	S4	-19.263	-29.033	1	aLow	19111.1845041666	44.9497764951595	31.4650907576069	16564.11724	48.43434	35.24615	NA	NA	4.70052890332835	2.83649403258576	NA	NA	NA	NA	19111.1845041666	16564.11724	4.70052890332835	NA	-2547.0672641666	0.866723736374829	-13.3276263625171	-0.143034996145403	3.48456350484052	1.07752126432076	7.75212643207638	0.0746632776694942	3.78105924239307	1.12016679918455	12.0166799184552	0.113477602061703	-2547.0672641666	0.866723736374829	-13.3276263625171	-0.143034996145403
8/9/19	8/9/19 10:05	3.48028	2.39846	29.2	66.6	0.86	99	578	CH	F	S4	-18.792	-49.229	1	aLow	15396.5964399365	47.1001566713984	33.9584935076297	18191.15092	45.09289	32.43542	NA	NA	3.24311242141102	2.34559655963388	NA	NA	NA	NA	15396.5964399365	18191.15092	3.24311242141102	NA	2794.55448006354	1.18150469105074	18.1504691050737	0.166788788056526	-2.00726667139836	0.95738301497801	-4.26169850219898	-0.0435517429602808	-1.52307350762965	0.955148967156407	-4.48510328435935	-0.0458879641148329	2794.55448006354	1.18150469105074	18.1504691050737	0.166788788056526
8/9/19	8/9/19 10:10	3.18542	2.24214	29.46	63	1.6	130.5	578	CH	F	S4	-18.713	-48.61	1	aLow	21492.3893561067	41.7825495809548	29.6974750034209	17327.60432	48.69427	35.71494	NA	NA	4.28697814729819	2.89201766820167	NA	NA	NA	NA	21492.3893561067	17327.60432	4.28697814729819	NA	-4164.78503610667	0.806220473345216	-19.3779526654784	-0.215398033750249	6.9117204190452	1.16542122221751	16.5421222217509	0.153082585804304	6.01746499657914	1.20262547559636	20.2625475596359	0.184507063164433	-4164.78503610667	0.806220473345216	-19.3779526654784	-0.215398033750249
8/9/19	8/9/19 10:15	3.39048	2.29622	29.66	61.6	1.78	135	578	CH	F	S4	-19.091	-49.042	1	aLow	25682.9116425696	42.1740267322575	29.7872033561574	26454.30668	42.63241	30.68724	NA	NA	6.78543537651728	6.7737552573103	NA	NA	NA	NA	25682.9116425696	26454.30668	6.78543537651728	NA	771.395037430389	1.03003534210474	3.00353421047401	0.0295931143759251	0.458383267742541	1.01086885230696	1.08688523069565	0.0108102108592357	0.900036643842583	1.03021554702807	3.02155470280674	0.0297680493071389	771.395037430389	1.03003534210474	3.00353421047401	0.0295931143759251
8/9/19	8/9/19 10:20	3.40434	2.29089	29.78	61.8	1.04	126	579	CH	F	S4	-18.839	-78.863	1	aLow	18427.3529609064	44.8688359100452	31.9227361637285	18030.65032	46.93584	34.3649	NA	NA	4.93736169172631	4.10079026637059	NA	NA	NA	NA	18427.3529609064	18030.65032	4.93736169172631	NA	-396.702640906449	0.978472076713999	-2.15279232860006	-0.0217630293809873	2.06700408995479	1.04606770039898	4.60677003989763	0.045038086683056	2.44216383627154	1.07650233437842	7.65023343784171	0.0737172063089376	-396.702640906449	0.978472076713999	-2.15279232860006	-0.0217630293809873
8/9/19	8/9/19 10:25	3.38087	2.31353	30.06	62.2	1.5	121.5	580	CH	F	S4	-18.642	-78.742	1	aLow	15944.60034824	47.3985151445645	34.5939360074282	14345.75406	49.46741	36.48878	NA	NA	4.66364676094003	4.30554819511778	NA	NA	NA	NA	15944.60034824	14345.75406	4.66364676094003	NA	-1598.84628824004	0.899724906656784	-10.0275093343216	-0.105666221651382	2.06889485543547	1.04364893813921	4.36489381392093	0.0427231667601249	1.8948439925718	1.0547738769062	5.47738769061991	0.0533264092690012	-1598.84628824004	0.899724906656784	-10.0275093343216	-0.105666221651382
8/9/19	8/9/19 10:30	3.19012	2.18807	30.08	61	1.42	139.5	581	CH	F	S4	-19.14	-79.053	1	aLow	24909.7392499621	41.238053297124	29.2972899290662	22533.68342	45.53908	33.63053	NA	NA	5.21643240466937	4.27269087686704	NA	NA	NA	NA	24909.7392499621	22533.68342	5.21643240466937	NA	-2376.05582996206	0.904613380087241	-9.53866199127589	-0.100247630883466	4.30102670287595	1.10429752034818	10.4297520348176	0.099209404617169	4.33324007093383	1.14790583297723	14.7905832977226	0.137939267509652	-2376.05582996206	0.904613380087241	-9.53866199127589	-0.100247630883466
8/9/19	8/9/19 10:40	3.10593	2.06112	30.66	58.6	0.96	139.5	584	CH	F	S4	-19.203	-28.896	1	aLow	35295.6098667639	30.3224642358447	20.5281993323187	13391.82856	49.89574	36.54098	NA	NA	4.1059058498248	2.69238723839463	NA	NA	NA	NA	35295.6098667639	13391.82856	4.1059058498248	NA	-21903.7813067639	0.379419100861334	-62.0580899138666	-0.96911387783195	19.5732757641553	1.64550412565142	64.5504125651419	0.498046796630821	16.0127806676813	1.78003824926191	78.0038249261908	0.576634852422509	-21903.7813067639	0.379419100861334	-62.0580899138666	-0.96911387783195
8/9/19	8/9/19 10:45	2.86102	1.96684	30.62	58.2	1.5	139.5	586	CH	F	S4	-19.013	-28.909	1	aLow	16827.7367869683	46.6148784073858	32.0442753988562	13234.81366	48.68405	35.09159	NA	NA	4.24541620916281	3.0312130464856	NA	NA	NA	NA	16827.7367869683	13234.81366	4.24541620916281	NA	-3592.92312696826	0.786488036243193	-21.3511963756807	-0.240177767987683	2.06917159261422	1.04438865150588	4.43886515058757	0.0434316917419355	3.04731460114382	1.09509700447939	9.50970044793898	0.0908429479103816	-3592.92312696826	0.786488036243193	-21.3511963756807	-0.240177767987683
8/9/19	8/9/19 10:50	2.74577	1.91753	30.84	57	0.98	139.5	588	CH	F	S4	-18.646	-28.926	1	aLow	15853.8365653096	47.2307131335296	34.6684495957346	10967.48358	52.74132	38.58853	NA	NA	3.69401612987147	2.53812195453072	NA	NA	NA	NA	15853.8365653096	10967.48358	3.69401612987147	NA	-4886.3529853096	0.691787349694167	-30.8212650305833	-0.368476668720029	5.5106068664704	1.11667422532645	11.6674225326451	0.110354826095017	3.92008040426538	1.11307342699132	11.3073426991315	0.107125042256888	-4886.3529853096	0.691787349694167	-30.8212650305833	-0.368476668720029
8/9/19	8/9/19 10:55	2.67712	1.92335	31.02	56	1.52	157.5	591	CH	F	S4	-19.071	-29.215	1	aLow	17202.3991653398	45.9888744449219	33.365733838156	14132.68634	48.73251	34.89751	NA	NA	3.8924567724929	3.34424009195614	NA	NA	NA	NA	17202.3991653398	14132.68634	3.8924567724929	NA	-3069.71282533982	0.821553215000102	-17.8446784999898	-0.196558565757279	2.74363555507806	1.05965868023937	5.96586802393684	0.0579468564967363	1.53177616184398	1.04590866094161	4.59086609416121	0.0448860395943704	-3069.71282533982	0.821553215000102	-17.8446784999898	-0.196558565757279
8/13/19	8/13/19 15:20	4.76429	3.65621	37.04	50	0.24	61.9	1599	TR	T	S5	-7.33	-17.82	1	med	5693.93556340839	82.374997926745	60.9773114332069	5115.2166	87.57896	63.93976	NA	NA	3.58726835287495	2.83378281080591	NA	NA	NA	NA	5693.93556340839	5115.2166	3.58726835287495	NA	-578.718963408392	0.898362221180113	-10.1637778819887	-0.107181927666355	5.20396207325498	1.0631740480028	6.3174048002803	0.0612588187912988	2.96244856679308	1.04858280067067	4.85828006706736	0.0474395388385563	-578.718963408392	0.898362221180113	-10.1637778819887	-0.107181927666355
8/13/19	8/13/19 15:25	4.64332	3.54581	37.24	49	0.16	108	1607	TR	T	S5	-6.611	-18.071	1	med	5824.55773297685	78.3299967512422	54.3808414956655	6926.82856	67.74544	43.95873	NA	NA	2.4725026943335	2.32395110611332	NA	NA	NA	NA	5824.55773297685	6926.82856	2.4725026943335	NA	1102.27082702315	1.18924541185032	18.9245411850316	0.173318998303317	-10.5845567512422	0.86487224319878	-13.512775680122	-0.145173478682299	-10.4221114956655	0.808349572955832	-19.1650427044168	-0.212760674225832	1102.27082702315	1.18924541185032	18.9245411850316	0.173318998303317
8/13/19	8/13/19 15:30	4.43701	3.40247	37.32	47	0.26	5.6	1610	TR	T	S5	-7.278	-18.126	1	med	5802.04928781162	74.512698041166	49.0913903810183	4975.9232	83.91697	59.18118	NA	NA	2.32960072585874	2.06704610364534	NA	NA	NA	NA	5802.04928781162	4975.9232	2.32960072585874	NA	-826.126087811619	0.857614775946998	-14.2385224053002	-0.153600259398215	9.404271958834	1.1262103266431	12.6210326643097	0.118858303253895	10.0897896189817	1.20553073646256	20.5530736462559	0.186919915172248	-826.126087811619	0.857614775946998	-14.2385224053002	-0.153600259398215
8/13/19	8/13/19 15:35	4.31493	3.30658	37.42	47.2	0.18	50.6	1603	TR	T	S5	-7.273	-18.365	1	med	4558.64252080087	88.0621962033677	63.1344490075128	4252.29214	88.8964	63.54287	NA	NA	1.51131713197941	1.6411046508689	NA	NA	NA	NA	4558.64252080087	4252.29214	1.51131713197941	NA	-306.350380800872	0.932797893363428	-6.72021066365721	-0.0695667217895871	0.834203796632323	1.0094728933935	0.947289339350387	0.00942830689316276	0.408420992487152	1.00646906718769	0.646906718768624	0.00644823257793426	-306.350380800872	0.932797893363428	-6.72021066365721	-0.0695667217895871
8/13/19	8/13/19 15:40	4.42766	3.39366	37.32	44.8	0.24	73.1	1579	TR	T	S5	-7.169	-18.229	1	med	5601.88047873126	80.109507377946	56.5375119935977	4870.17538	83.89896	58.85328	NA	NA	3.56214699312016	2.62400366729854	NA	NA	NA	NA	5601.88047873126	4870.17538	3.56214699312016	NA	-731.705098731265	0.869382236641903	-13.0617763358097	-0.139972392380019	3.78945262205396	1.04730340687499	4.73034068749895	0.0462186767993962	2.31576800640232	1.04095984992521	4.09598499252064	0.0401432201332327	-731.705098731265	0.869382236641903	-13.0617763358097	-0.139972392380019
8/13/19	8/13/19 15:45	4.27864	3.28346	37.34	46.8	0.16	0	1543	TR	T	S5	-6.718	-18.201	1	med	4797.7394654068	84.3036925959092	61.9678810439857	4303.14808	86.39002	61.08537	NA	NA	2.12613527313537	1.63435640953737	NA	NA	NA	NA	4797.7394654068	4303.14808	2.12613527313537	NA	-494.591385406796	0.896911579094081	-10.3088420905919	-0.108797995813205	2.0863274040908	1.02474775825172	2.4747758251719	0.0244464927948613	-0.882511043985737	0.985758573165358	-1.42414268346422	-0.0143438091632013	-494.591385406796	0.896911579094081	-10.3088420905919	-0.108797995813205
8/13/19	8/13/19 15:50	4.35657	3.31865	37.2	47	0.08	13.5	1508	TR	T	S5	-6.791	-18.199	1	med	4938.55303769329	78.9513774597647	57.2986278513214	3798.21456	90.68707	65.99598	NA	NA	2.65284980505863	1.54143425906152	NA	NA	NA	NA	4938.55303769329	3798.21456	2.65284980505863	NA	-1140.33847769329	0.769094617595538	-23.0905382404462	-0.262541277259132	11.7356925402353	1.14864455716705	14.8644557167049	0.138582601284057	8.6973521486786	1.15178988528742	15.1789885287419	0.141317154394834	-1140.33847769329	0.769094617595538	-23.0905382404462	-0.262541277259132
8/13/19	8/13/19 15:55	4.3825	3.33956	37.2	46.2	0.42	36	1485	TR	T	S5	-7.379	-17.833	1	med	4821.11897178917	80.9133960819738	56.1601739103762	3651.97204	93.83444	69.63372	NA	NA	3.68261870370047	1.72418720863278	NA	NA	NA	NA	4821.11897178917	3651.97204	3.68261870370047	NA	-1169.14693178917	0.757494693943368	-24.2505306056632	-0.27773874631837	12.9210439180262	1.15968979852157	15.9689798521567	0.148152554288874	13.4735460896238	1.23991282703515	23.9912827035147	0.215041076367622	-1169.14693178917	0.757494693943368	-24.2505306056632	-0.27773874631837
8/13/19	8/13/19 16:00	4.34956	3.35412	37.1	46.2	0.42	28.1	1476	TR	T	S5	-6.746	-18.387	1	med	5055.7782969465	105.875343733707	74.0063671278735	3695.38184	93.55156	69.28482	NA	NA	3.07224848665485	1.46244333905515	NA	NA	NA	NA	5055.7782969465	3695.38184	3.07224848665485	NA	-1360.3964569465	0.730922446150748	-26.9077553849252	-0.313447917677634	-12.3237837337072	0.883601003792692	-11.6398996207308	-0.123749671410686	-4.72154712787346	0.936200798510819	-6.37992014891805	-0.0659252971889302	-1360.3964569465	0.730922446150748	-26.9077553849252	-0.313447917677634
8/13/19	8/13/19 16:05	4.31907	3.32837	36.98	46.6	0.08	0	1480	TR	T	S5	-6.947	-18.019	1	med	6902.80691965656	100.302342712962	81.3396252005227	4345.36652	82.3676	55.86668	NA	NA	4.48086382592749	1.7459223777998	NA	NA	NA	NA	6902.80691965656	4345.36652	4.48086382592749	NA	-2557.44039965656	0.629507180278512	-37.0492819721488	-0.462818019242672	-17.9347427129618	0.821193182254115	-17.8806817745885	-0.196996896046547	-25.4729452005227	0.686832277162263	-31.3167722837737	-0.375665154612528	-2557.44039965656	0.629507180278512	-37.0492819721488	-0.462818019242672
8/13/19	8/13/19 16:10	4.33394	3.26164	37.2	45.4	0.32	27	1494	TR	T	S5	-6.981	-18.142	1	med	5935.089260287	67.7563843053032	45.133484567785	4077.91718	87.56897	65.04831	NA	NA	2.80468824815262	2.06453631376003	NA	NA	NA	NA	5935.089260287	4077.91718	2.80468824815262	NA	-1857.172080287	0.687086074220694	-31.2913925779306	-0.375295704621468	19.8125856946968	1.29240913454625	29.240913454625	0.256508022837263	19.914825432215	1.44124280726221	44.1242807262207	0.365505801964017	-1857.172080287	0.687086074220694	-31.2913925779306	-0.375295704621468
8/13/19	8/13/19 16:15	4.26046	3.2517	37.34	45	0.16	27	1516	TR	T	S5	-6.846	-18.029	1	med	5035.00416980376	86.8411861868824	63.2377126372931	4332.83428	86.94464	62.7271	NA	NA	2.80082962032981	1.89548259875342	NA	NA	NA	NA	5035.00416980376	4332.83428	2.80082962032981	NA	-702.169889803765	0.860542341947826	-13.9457658052174	-0.15019245832634	0.103453813117611	1.00119129894075	0.119129894074659	0.00119058990722149	-0.510612637293065	0.991925504323318	-0.807449567668173	-0.00810727096541158	-702.169889803765	0.860542341947826	-13.9457658052174	-0.15019245832634
8/13/19	8/13/19 16:20	4.12948	3.17044	37.28	45	0.44	108	1546	TR	T	S5	-6.749	-18.133	1	med	3692.400257488	93.4561110132296	70.4292776261769	5458.13596	77.13937	54.78689	NA	NA	2.05171235849399	1.91965156038852	NA	NA	NA	NA	3692.400257488	5458.13596	2.05171235849399	NA	1765.735702512	1.47820809754608	47.8208097546083	0.390830609330971	-16.3167410132296	0.825407447021631	-17.4592552978369	-0.191878139385928	-15.6423876261769	0.77789936013254	-22.210063986746	-0.251158120327222	1765.735702512	1.47820809754608	47.8208097546083	0.390830609330971
8/13/19	8/13/19 16:25	4.14709	3.19499	37.12	46.4	0.24	27	1583	TR	T	S5	-7.294	-17.728	1	med	4495.26418700408	83.2466206651274	60.8602243303226	3927.5726	86.90979	62.96458	NA	NA	2.52710732090147	2.79144457845624	NA	NA	NA	NA	4495.26418700408	3927.5726	2.52710732090147	NA	-567.691587004083	0.87371340962667	-12.628659037333	-0.135002863705368	3.66316933487256	1.04400382028249	4.40038202824861	0.0430631487281639	2.10435566967735	1.03457686350704	3.45768635070392	0.0339925155951431	-567.691587004083	0.87371340962667	-12.628659037333	-0.135002863705368
8/13/19	8/13/19 16:30	4.1104	3.09748	37.16	45.8	0.08	60	1622	TR	T	S5	-6.994	-17.705	1	med	3766.29453389876	89.5840060786763	67.2635432806243	3762.1819	89.7294	64.86542	NA	NA	1.62342720306112	1.66428811108978	NA	NA	NA	NA	3766.29453389876	3762.1819	1.62342720306112	NA	-4.11263389876149	0.998908042410984	-0.109195758901633	-0.00109255420906655	0.145393921323702	1.00162298972426	0.162298972425961	0.0016216740997415	-2.3981232806243	0.964347354247764	-3.56526457522362	-0.0363037232902509	-4.11263389876149	0.998908042410984	-0.109195758901633	-0.00109255420906655
8/13/19	8/13/19 16:35	4.09779	3.1077	37.12	47	0	0	1652	TR	T	S5	-6.88	-18.267	1	med	3802.0045279526	91.2213396319909	71.0300471585706	3139.83046	100.17784	76.31535	NA	NA	1.5694905009513	1.84947276155283	NA	NA	NA	NA	3802.0045279526	3139.83046	1.5694905009513	NA	-662.174067952596	0.825835539362395	-17.4164460637605	-0.19135963017331	8.95650036800907	1.09818426701627	9.81842670162681	0.0936581496047317	5.28530284142937	1.07440939507798	7.44093950779763	0.0717711106767222	-662.174067952596	0.825835539362395	-17.4164460637605	-0.19135963017331
8/13/19	8/13/19 16:40	4.1584	3.1787	37.02	46.8	0.24	5.6	1652	TR	T	S5	-6.628	-18.231	1	med	3697.959819084	93.1182866758574	71.6453159341411	3144.62664	99.75047	75.04005	NA	NA	1.79883130523781	1.48605597357038	NA	NA	NA	NA	3697.959819084	3144.62664	1.79883130523781	NA	-553.333179084001	0.850367985009349	-14.9632014990651	-0.162086099641722	6.63218332414264	1.07122321040151	7.12232104015093	0.068801182823929	3.3947340658589	1.04738249837546	4.73824983754619	0.0462941931336703	-553.333179084001	0.850367985009349	-14.9632014990651	-0.162086099641722
8/13/19	8/13/19 16:45	4.29737	3.26989	36.8	47.8	0.16	18	1662	TR	T	S5	-7.225	-18.157	1	med	4603.70189108557	87.9512381087757	69.4439452334612	3947.8613	89.17347	63.14658	NA	NA	1.88806470463603	1.89249791008995	NA	NA	NA	NA	4603.70189108557	3947.8613	1.88806470463603	NA	-655.840591085575	0.857540603931041	-14.2459396068959	-0.15368674954001	1.22223189122433	1.01389669909721	1.38966990972055	0.0138010253218276	-6.29736523346122	0.90931728875296	-9.068271124704	-0.0950611931758122	-655.840591085575	0.857540603931041	-14.2459396068959	-0.15368674954001
8/13/19	8/13/19 16:50	4.34598	3.32735	36.94	47	0	30	1652	TR	T	S5	-6.608	-17.884	1	med	4740.25794424788	85.340945088797	61.7934329872865	3654.26392	94.1268	68.58577	NA	NA	2.99660444691548	2.02817044428503	NA	NA	NA	NA	4740.25794424788	3654.26392	2.99660444691548	NA	-1085.99402424788	0.770899803972548	-22.9100196027452	-0.260196869800845	8.78585491120305	1.10295005406914	10.2950054069139	0.0979884573504964	6.79233701271351	1.10992004626302	10.9920046263022	0.104287982336256	-1085.99402424788	0.770899803972548	-22.9100196027452	-0.260196869800845
8/13/19	8/13/19 16:55	4.25754	3.29759	37.02	46.2	0.26	54	1643	TR	T	S5	-7.385	-18.194	1	med	4914.1512306387	75.9801438327071	56.1980170344454	3468.23104	95.05875	70.49508	NA	NA	2.80150297907264	2.23207163324016	NA	NA	NA	NA	4914.1512306387	3468.23104	2.80150297907264	NA	-1445.9201906387	0.705764002209845	-29.4235997790155	-0.348474371861371	19.0786061672929	1.25109989537925	25.1099895379247	0.2240230807182	14.2970629655546	1.25440511462872	25.4405114628717	0.226661447956393	-1445.9201906387	0.705764002209845	-29.4235997790155	-0.348474371861371
8/13/19	8/13/19 17:00	4.30182	3.24713	36.88	47.2	0.08	22.5	1639	TR	T	S5	-6.635	-17.601	1	med	4033.76509366793	94.5110395227454	72.0069224875828	3572.13376	90.20481	62.7773	NA	NA	1.88098848330866	1.66797309807468	NA	NA	NA	NA	4033.76509366793	3572.13376	1.88098848330866	NA	-461.631333667934	0.885558201097881	-11.4441798902119	-0.12153709710055	-4.30622952274544	0.954436756335655	-4.55632436643455	-0.0466338964340935	-9.2296224875828	0.871823122434174	-12.8176877565826	-0.137168716893438	-461.631333667934	0.885558201097881	-11.4441798902119	-0.12153709710055
8/13/19	8/13/19 17:05	4.22185	3.2161	37.02	47	0	16.9	1642	TR	T	S5	-7.104	-17.842	1	med	5641.04199321415	64.1171914071457	43.5353181593195	3258.12222	94.79442	69.82028	NA	NA	2.15645246716824	1.6429662574893	NA	NA	NA	NA	5641.04199321415	3258.12222	2.15645246716824	NA	-2382.91977321415	0.577574537455905	-42.2425462544095	-0.548917775727184	30.6772285928543	1.47845558920467	47.8455589204667	0.390998022121456	26.2849618406805	1.60376179506693	60.3761795066925	0.472351991599962	-2382.91977321415	0.577574537455905	-42.2425462544095	-0.548917775727184
8/13/19	8/13/19 17:10	4.31412	3.28362	37.14	45.8	0.34	54	1655	TR	T	S5	-7.387	-17.985	1	med	5310.32177585336	77.9107127940097	57.9751233830343	3202.47064	95.32179	67.60531	NA	NA	3.97142051954435	1.47236829255532	NA	NA	NA	NA	5310.32177585336	3202.47064	3.97142051954435	NA	-2107.85113585336	0.603065270839519	-39.6934729160481	-0.505729844597902	17.4110772059903	1.22347475182295	22.3474751822948	0.201694967662284	9.63018661696571	1.16610894561345	16.6108945613454	0.153672518909506	-2107.85113585336	0.603065270839519	-39.6934729160481	-0.505729844597902
8/13/19	8/13/19 17:15	4.66782	3.47874	37.02	45.6	0.16	27	1671	TR	T	S5	-7.13	-17.63	1	med	6457.80793689424	91.5875186453028	64.7137435429197	3498.23316	92.36823	65.77044	NA	NA	6.6816794653151	1.34189300282391	NA	NA	NA	NA	6457.80793689424	3498.23316	6.6816794653151	NA	-2959.57477689424	0.541705977350947	-45.8294022649053	-0.613031901948763	0.780711354697246	1.00852421122709	0.852421122708609	0.00848808529013555	1.05669645708031	1.01632877962591	1.63287796259149	0.0161968988024685	-2959.57477689424	0.541705977350947	-45.8294022649053	-0.613031901948763
8/13/19	8/13/19 17:20	4.34793	3.35688	37	45.4	0.16	39.4	1681	TR	T	S5	-7.347	-18.084	1	med	3997.86549490704	87.2244260645307	64.7208788798634	3150.79268	98.75493	71.94789	NA	NA	3.05209529793815	1.67893719926551	NA	NA	NA	NA	3997.86549490704	3150.79268	3.05209529793815	NA	-847.072814907036	0.788118730861221	-21.1881269138779	-0.238106526792645	11.5305039354693	1.13219352027537	13.2193520275372	0.124156919476835	7.22701112013661	1.11166429203707	11.1664292037065	0.105858254598604	-847.072814907036	0.788118730861221	-21.1881269138779	-0.238106526792645
8/13/19	8/13/19 17:25	4.3006	3.28336	36.98	46.8	0.08	16.9	1681	TR	T	S5	-7.02	-17.817	1	med	3884.86112813262	88.4405052509289	63.2748601156992	3377.42792	93.44659	65.92712	NA	NA	1.80792063905339	1.8677048717153	NA	NA	NA	NA	3884.86112813262	3377.42792	1.80792063905339	NA	-507.433208132616	0.869381892583499	-13.0618107416501	-0.139972788130539	5.00608474907111	1.05660398179395	5.66039817939476	0.0550599742379942	2.65225988430077	1.04191648751891	4.19164875189145	0.0410617937842711	-507.433208132616	0.869381892583499	-13.0618107416501	-0.139972788130539
8/13/19	8/13/19 17:30	4.42216	3.39736	36.84	45.4	0.32	54	1650	TR	T	S5	-6.928	-17.923	1	med	5375.88192568987	75.4147035356993	58.7561744579016	5370.9464	82.48555	63.9626	NA	NA	3.11942725653166	3.39692921983752	NA	NA	NA	NA	5375.88192568987	5370.9464	3.11942725653166	NA	-4.93552568987343	0.999081913301278	-0.0918086698721543	-0.000918508398439052	7.07084646430073	1.09375952079363	9.37595207936286	0.0896208633774045	5.20642554209839	1.08861069649503	8.8610696495034	0.0849022928883308	-4.93552568987343	0.999081913301278	-0.0918086698721543	-0.000918508398439052
8/13/19	8/13/19 17:35	4.32526	3.31364	36.64	46	0.08	28.1	1618	TR	T	S5	-7.096	-17.676	1	med	4818.48123514919	77.2343047906553	55.3692148537082	3366.9661	93.03554	65.95028	NA	NA	2.54798238564155	2.03182393378099	NA	NA	NA	NA	4818.48123514919	3366.9661	2.54798238564155	NA	-1451.51513514919	0.698760861708689	-30.1239138291311	-0.358446710148935	15.8012352093447	1.20458830117231	20.4588301172312	0.186137849785796	10.5810651462918	1.19110014787546	19.1100147875462	0.174877374055044	-1451.51513514919	0.698760861708689	-30.1239138291311	-0.358446710148935
8/13/19	8/13/19 17:40	4.2843	3.28577	36.5	47.2	0.18	28.1	1587	TR	T	S5	-7.228	-17.954	1	med	4364.53992259336	79.8932813474591	57.9257325409587	3272.74942	94.67042	67.32355	NA	NA	2.17821220773112	1.86226881178062	NA	NA	NA	NA	4364.53992259336	3272.74942	2.17821220773112	NA	-1091.79050259336	0.74984980732067	-25.015019267933	-0.287882349411646	14.7771386525409	1.1849609679727	18.4960967972696	0.169709835624947	9.39781745904131	1.1622390783301	16.2239078330105	0.150348384538687	-1091.79050259336	0.74984980732067	-25.015019267933	-0.287882349411646
8/13/19	8/13/19 17:45	4.32658	3.30554	36.42	47.8	0.08	0	1561	TR	T	S5	-6.993	-18.156	1	med	4234.27505599605	81.4735018552032	57.8084069309899	3401.47818	90.85672	62.80241	NA	NA	1.77932129535656	1.82900951363589	NA	NA	NA	NA	4234.27505599605	3401.47818	1.77932129535656	NA	-832.796875996048	0.803320080773509	-19.6679919226491	-0.219002038264059	9.3832181447968	1.11516895593211	11.5168955932113	0.109005923416531	4.99400306901006	1.08638887203676	8.63888720367569	0.0828592347992505	-832.796875996048	0.803320080773509	-19.6679919226491	-0.219002038264059
8/13/19	8/13/19 17:50	4.59	3.41608	36.22	48.2	0	15	1539	TR	T	S5	-6.63	-18.301	1	med	3947.36013267206	85.0445378018056	60.1429639627558	3217.55152	97.02542	68.00408	NA	NA	2.02664479541577	1.4231267072208	NA	NA	NA	NA	3947.36013267206	3217.55152	2.02664479541577	NA	-729.808612672058	0.815114763248614	-18.4885236751386	-0.204426361852627	11.9808821981944	1.1408777389809	14.0877738980904	0.131797912624153	7.8611160372442	1.1307071603939	13.0707160393896	0.12284324264786	-729.808612672058	0.815114763248614	-18.4885236751386	-0.204426361852627
8/13/19	8/13/19 17:55	4.29928	3.30209	35.8	49	0	22.5	1520	TR	T	S5	-6.651	-18.251	1	med	4552.6264977048	80.3507143585235	56.7625831789756	3481.53278	94.28476	66.32675	NA	NA	2.18475498522688	2.13019495417498	NA	NA	NA	NA	4552.6264977048	3481.53278	2.18475498522688	NA	-1071.0937177048	0.764730597108112	-23.5269402891888	-0.268231667821713	13.9340456414765	1.17341532994098	17.3415329940976	0.159918581972583	9.56416682102437	1.16849421371237	16.8494213712368	0.155715923090949	-1071.0937177048	0.764730597108112	-23.5269402891888	-0.268231667821713
8/13/19	8/13/19 18:00	4.35733	3.32112	35.48	50.6	0.16	45	1506	TR	T	S5	-7.314	-18.33	1	med	4341.76520017064	79.3509957671761	56.6209199085958	3297.91038	92.66213	65.96216	NA	NA	2.57869810195033	1.65715773071859	NA	NA	NA	NA	4341.76520017064	3297.91038	2.57869810195033	NA	-1043.85482017064	0.759578242478516	-24.0421757521484	-0.274991943847448	13.3111342328239	1.16775005914078	16.7750059140784	0.155078871045152	9.34124009140421	1.16497859989707	16.4978599897069	0.152702717661883	-1043.85482017064	0.759578242478516	-24.0421757521484	-0.274991943847448
8/13/19	8/13/19 18:05	4.27737	3.28961	35.26	52.2	0	22.5	1500	TR	T	S5	-7.375	-17.938	1	med	3938.10784796006	84.3212148244644	59.2079168136825	3448.77058	93.53287	65.43138	NA	NA	1.67701296704006	1.88271493368308	NA	NA	NA	NA	3938.10784796006	3448.77058	1.67701296704006	NA	-489.337267960057	0.875743050507483	-12.4256949492517	-0.132682552411353	9.21165517553558	1.10924481098513	10.9244810985135	0.103679433316997	6.2234631863175	1.10511201071137	10.5112010711367	0.0999466969920205	-489.337267960057	0.875743050507483	-12.4256949492517	-0.132682552411353
8/13/19	8/13/19 18:10	4.3097	3.29959	35.08	52.2	0	22.5	1500	TR	T	S5	-6.933	-18.317	1	med	4662.67249014919	78.008723855215	57.5231226445786	3954.4133	83.80417	61.35057	NA	NA	1.83415636863161	1.8534482296888	NA	NA	NA	NA	4662.67249014919	3954.4133	1.83415636863161	NA	-708.259190149192	0.848100163233526	-15.1899836766474	-0.164756533144833	5.79544614478496	1.07429228243166	7.42922824316594	0.0716621028533854	3.82744735542144	1.06653754489426	6.6537544894256	0.0644174621485925	-708.259190149192	0.848100163233526	-15.1899836766474	-0.164756533144833
8/13/19	8/13/19 18:15	4.25851	3.28347	34.98	51.4	0.08	45	1524	TR	T	S5	-6.77	-18.21	1	med	5911.8873429084	62.0572001707494	38.9653534783609	3924.76648	81.20451	53.40209	NA	NA	2.05316631844278	1.69942935527872	NA	NA	NA	NA	5911.8873429084	3924.76648	2.05316631844278	NA	-1987.1208629084	0.663877075517677	-33.6122924482323	-0.409658273876279	19.1473098292506	1.308542921314	30.8542921313998	0.268914244371374	14.4367365216391	1.3705018749453	37.05018749453	0.315177004833682	-1987.1208629084	0.663877075517677	-33.6122924482323	-0.409658273876279
8/13/19	8/13/19 18:20	4.34841	3.31516	35.02	50.6	0	22.5	1540	TR	T	S5	-7.377	-18.227	1	med	5020.7204735407	70.653914998427	47.854214382693	4396.8088	76.57071	52.33488	NA	NA	2.19964973058873	2.33174467840391	NA	NA	NA	NA	5020.7204735407	4396.8088	2.19964973058873	NA	-623.911673540705	0.875732640996699	-12.4267359003301	-0.132694438971737	5.91679500157298	1.08374334248434	8.37433424843436	0.080421106057385	4.48066561730701	1.0936315782237	9.36315782237038	0.0895038814895947	-623.911673540705	0.875732640996699	-12.4267359003301	-0.132694438971737
8/15/19	8/15/19 7:20	3.13738	1.73751	24.18	82.6	0	NA	1390	TR	Th	S5	-7.025	-17.885	1	med	10197.2783	53.93373	42.26252	10248.9379821862	53.4382533547843	40.9519485494758	NA	NA	2.05176245543676	2.13127516311483	NA	NA	NA	NA	10197.2783	10248.9379821862	2.05176245543676	NA	51.6596821862113	1.00506602650888	0.506602650887848	0.00505323737180327	-0.495476645215653	0.990813232364688	-0.918676763531195	-0.00922922622328275	-1.31057145052421	0.968989746694608	-3.10102533053923	-0.0315012484738677	51.6596821862113	1.00506602650888	0.506602650887848	0.00505323737180327
8/15/19	8/15/19 7:25	3.09473	1.69974	24.12	83.2	0	22.5	1374	TR	Th	S5	-6.798	-18.341	1	med	9367.25912	54.79005	42.68267	9597.69018652513	53.5139651454203	40.784784896648	NA	NA	1.92587187508379	2.06594468656762	NA	NA	NA	NA	9367.25912	9597.69018652513	1.92587187508379	NA	230.431066525125	1.0245996255226	2.45996255225963	0.0243019270364606	-1.27608485457973	0.976709551194428	-2.3290448805572	-0.0235659575303157	-1.89788510335195	0.955534995740614	-4.44650042593857	-0.0454838903936353	230.431066525125	1.0245996255226	2.45996255225963	0.0243019270364606
8/15/19	8/15/19 7:30	3.02047	1.70563	24.12	83.8	0	NA	1353	TR	Th	S5	-6.967	-18.115	1	med	10369.09006	53.32665	41.40877	9714.3284535594	53.5530945982169	40.7887500769274	NA	NA	1.94475670395337	1.94220851922957	NA	NA	NA	NA	10369.09006	9714.3284535594	1.94475670395337	NA	-654.761606440596	0.936854477813206	-6.31455221867941	-0.0652273153010624	0.226444598216887	1.0042463683396	0.424636833959918	0.00423737795955241	-0.620019923072633	0.985026845205191	-1.49731547948087	-0.0150863841660095	-654.761606440596	0.936854477813206	-6.31455221867941	-0.0652273153010624
8/15/19	8/15/19 7:35	3.16316	1.70973	24	84	0	NA	1334	TR	Th	S5	-7.223	-18.359	1	med	9829.49304	53.16144	41.25978	9720.24261362743	53.2579848980906	40.6738492889841	NA	NA	2.17093546784111	1.83954436423595	NA	NA	NA	NA	9829.49304	9720.24261362743	2.17093546784111	NA	-109.250426372573	0.988885446489662	-1.11145535103378	-0.0111767816820539	0.0965448980905563	1.00181607003291	0.181607003291401	0.00181442297154942	-0.585930711015941	0.985798986058192	-1.42010139418082	-0.0143028132585668	-109.250426372573	0.988885446489662	-1.11145535103378	-0.0111767816820539
8/15/19	8/15/19 7:40	3.0863	1.69118	23.88	85	0	NA	1334	TR	Th	S5	-7.335	-17.878	1	med	11056.14938	53.84945	41.1845	9818.8179559461	52.7337790281271	40.3307071589984	NA	NA	1.94448192818624	1.89722199298826	NA	NA	NA	NA	11056.14938	9818.8179559461	1.94448192818624	NA	-1237.3314240539	0.888086585887473	-11.1913414112527	-0.118686034113393	-1.11567097187294	0.979281664494755	-2.07183355052455	-0.0209359715035207	-0.853792841001614	0.979269073534907	-2.07309264650928	-0.0209488289287617	-1237.3314240539	0.888086585887473	-11.1913414112527	-0.118686034113393
8/15/19	8/15/19 7:45	3.09334	1.70514	23.78	85	0	56.3	1314	TR	Th	S5	-7.194	-18.017	1	med	14455.0316	41.61466	30.36248	9749.07313460132	52.8288873394566	40.4552774216579	NA	NA	2.15036217950477	1.83588093788655	NA	NA	NA	NA	14455.0316	9749.07313460132	2.15036217950477	NA	-4705.95846539868	0.674441495831896	-32.5558504168104	-0.393870344187539	11.2142273394566	1.26947780756725	26.9477807567251	0.238605640770924	10.0927974216579	1.3324101793285	33.2410179328497	0.286989467152468	-4705.95846539868	0.674441495831896	-32.5558504168104	-0.393870344187539
8/15/19	8/15/19 7:50	3.05508	1.7429	23.74	86	0	NA	1306	TR	Th	S5	-6.959	-18.01	1	med	12582.474	46.31528	35.63589	10013.1219234319	51.1175240525533	39.3969519232993	NA	NA	2.2106645654394	1.79523952902836	NA	NA	NA	NA	12582.474	10013.1219234319	2.2106645654394	NA	-2569.3520765681	0.795799134846764	-20.4200865153236	-0.228408468138977	4.80224405255326	1.10368595531654	10.3685955316545	0.0986554466242669	3.7610619232993	1.10554140568116	10.5541405681163	0.100335174871016	-2569.3520765681	0.795799134846764	-20.4200865153236	-0.228408468138977
8/15/19	8/15/19 7:55	3.04179	1.70614	23.8	85.8	0	NA	1298	TR	Th	S5	-6.92	-17.856	1	med	11722.56594	54.0389	42.59398	128032.775097824	69.5875773362535	62.5420868498467	NA	NA	2.52821784856337	2.11272359402481	NA	NA	NA	NA	11722.56594	128032.775097824	2.52821784856337	NA	116310.209157824	10.9219070085115	992.190700851148	2.39077058954901	15.5486773362535	1.28773119616153	28.7731196161533	0.252881907269222	19.9481068498467	1.46833160108181	46.8331601081812	0.384126790979368	116310.209157824	10.9219070085115	992.190700851148	2.39077058954901
8/15/19	8/15/19 8:00	3.06197	1.711	24.1	84.8	0	22.5	1289	TR	Th	S5	-6.795	-18.253	1	med	11353.74536	56.05125	42.22466	28690.6602939738	54.567230821398	44.7021345677263	NA	NA	1.349616812726	1.86527603118496	NA	NA	NA	NA	11353.74536	28690.6602939738	1.349616812726	NA	17336.9149339738	2.52697760820433	152.697760820433	0.927023967347537	-1.48401917860205	0.973523887895416	-2.64761121045837	-0.026832916314373	2.4774745677263	1.05867364160484	5.86736416048419	0.0570168431127479	17336.9149339738	2.52697760820433	152.697760820433	0.927023967347537
8/15/19	8/15/19 8:05	3.03929	1.64483	24.5	83.6	0	22.5	1278	TR	Th	S5	-6.799	-18.123	1	med	13754.14366	46.79174	35.52142	23940.6277690108	57.1222081939081	42.5224183227572	NA	NA	1.1938158653077	1.97958097532765	NA	NA	NA	NA	13754.14366	23940.6277690108	1.1938158653077	NA	10186.4841090108	1.74061201924445	74.061201924445	0.554236786580074	10.3304681939081	1.22077546579606	22.077546579606	0.199486284521128	7.00099832275724	1.19709229875262	19.7092298752619	0.179895532001314	10186.4841090108	1.74061201924445	74.061201924445	0.554236786580074
8/15/19	8/15/19 8:10	2.96153	1.60706	24.92	81.8	0	NA	1267	TR	Th	S5	-6.973	-17.976	1	med	12729.45198	51.87025	40.52206	37877.729969545	60.4110045797344	45.9785251058566	NA	NA	1.34193497476056	2.06347338571053	NA	NA	NA	NA	12729.45198	37877.729969545	1.34193497476056	NA	25148.277989545	2.97559785205655	197.559785205655	1.09044497748258	8.54075457973438	1.16465612908622	16.4656129086218	0.15242587528063	5.45646510585655	1.13465418850514	13.4654188505139	0.126327924777912	25148.277989545	2.97559785205655	197.559785205655	1.09044497748258
8/15/19	8/15/19 8:15	3.45218	1.67481	25.2	80.6	0	22.5	1254	TR	Th	S5	-6.6	-18.367	1	med	29746.21404	35.50976	26.75971	83321.5531126603	59.7427857912615	48.0410648077847	NA	NA	6.16287256474042	2.00109067844944	NA	NA	NA	NA	29746.21404	83321.5531126603	6.16287256474042	NA	53575.3390726603	2.8010809375814	180.10809375814	1.03000539181958	24.2330257912615	1.68243282385636	68.2432823856357	0.520240855354143	21.2813548077847	1.79527598796043	79.5275987960432	0.58515876385975	53575.3390726603	2.8010809375814	180.10809375814	1.03000539181958
8/15/19	8/15/19 8:20	4.6608	1.78162	25.54	78.8	0	NA	1254	TR	Th	S5	-6.945	-17.678	1	med	13352.36646	46.69685	35.3555	48643.7306506154	54.2499660270205	43.6942632555282	NA	NA	2.31431653535485	2.06549027263613	NA	NA	NA	NA	13352.36646	48643.7306506154	2.31431653535485	NA	35291.3641906154	3.64307935947823	264.307935947823	1.29282930188969	7.55311602702055	1.16174787008161	16.1747870081613	0.14992565561059	8.33876325552825	1.23585476815568	23.5854768155683	0.211762850639492	35291.3641906154	3.64307935947823	264.307935947823	1.29282930188969
8/15/19	8/15/19 8:25	3.69369	1.56999	26.06	77.6	0	165	1223	TR	Th	S5	-6.791	-17.748	1	med	12606.0774	50.46952	38.62873	26722.1470576905	49.7519628593035	40.4762461695009	NA	NA	1.39371631815078	1.99773756765533	NA	NA	NA	NA	12606.0774	26722.1470576905	1.39371631815078	NA	14116.0696576905	2.11978288009643	111.978288009643	0.751313668390287	-0.717557140696492	0.985782366452138	-1.4217633547862	-0.0143196724219312	1.84751616950087	1.04782751515519	4.78275151551933	0.046718987577711	14116.0696576905	2.11978288009643	111.978288009643	0.751313668390287
8/15/19	8/15/19 8:30	4.64903	1.57881	26.58	75.6	0	11.3	1206	TR	Th	S5	-6.663	-18.285	1	med	13803.74318	48.00405	37.18514	16251.3992707707	45.2362067809219	35.43125487864	NA	NA	1.51641471528864	1.98192171005264	NA	NA	NA	NA	13803.74318	16251.3992707707	1.51641471528864	NA	2447.65609077074	1.17731828670336	17.7318286703357	0.163239213728649	-2.76784321907806	0.94234146454147	-5.76585354585303	-0.0593875811914757	-1.75388512135999	0.952833709343033	-4.71662906569665	-0.0483148823235593	2447.65609077074	1.17731828670336	17.7318286703357	0.163239213728649
8/15/19	8/15/19 8:35	3.03641	1.46728	26.9	74	0	78.8	1190	TR	Th	S5	-7.176	-18.351	1	med	23097.00496	42.22448	31.79113	13183.5196356321	48.3527413015994	36.0069712293692	NA	NA	2.22581384862858	2.26162123613352	NA	NA	NA	NA	23097.00496	13183.5196356321	2.22581384862858	NA	-9913.48532436785	0.570789141642551	-42.9210858357449	-0.560735416611288	6.12826130159939	1.14513526990976	14.5135269909763	0.135522769687445	4.21584122936924	1.13261061275171	13.2610612751709	0.124525244909458	-9913.48532436785	0.570789141642551	-42.9210858357449	-0.560735416611288
8/15/19	8/15/19 8:40	2.93606	1.45858	27.36	72.4	0	4.5	1175	TR	Th	S5	-7.006	-18.291	1	med	15399.21216	46.49249	34.55398	14901.3464144469	56.1853985361284	42.313873690774	NA	NA	2.23726451046329	2.90295204491614	NA	NA	NA	NA	15399.21216	14901.3464144469	2.23726451046329	NA	-497.865745553087	0.967669401500532	-3.23305984994681	-0.0328647774147998	9.69290853612836	1.20848331711484	20.8483317114836	0.189366116444549	7.759893690774	1.22457307930299	22.4573079302992	0.202592276562685	-497.865745553087	0.967669401500532	-3.23305984994681	-0.0328647774147998
8/15/19	8/15/19 8:45	2.87123	1.46702	27.68	71	0.08	45	1163	TR	Th	S5	-7.255	-18.221	1	med	14734.88934	50.87711	37.4415	13548.7839181527	50.1041183227184	37.973392576256	NA	NA	2.61304502968231	3.14375745876517	NA	NA	NA	NA	14734.88934	13548.7839181527	2.61304502968231	NA	-1186.10542184725	0.919503608443981	-8.0496391556019	-0.0839213105909418	-0.772991677281574	0.984806690527792	-1.51933094722081	-0.0153099103415186	0.531892576256041	1.0142059633363	1.42059633362991	0.0141060042040304	-1186.10542184725	0.919503608443981	-8.0496391556019	-0.0839213105909418
8/15/19	8/15/19 8:50	2.66653	1.36337	27.88	70.6	0	37.5	1157	TR	Th	S5	-6.862	-18.38	1	med	12598.58094	47.92055	35.70438	17864.9326620216	41.7937376632577	30.8671038078653	NA	NA	2.0312468292878	2.56365040153011	NA	NA	NA	NA	12598.58094	17864.9326620216	2.0312468292878	NA	5266.35172202164	1.41801150043027	41.8011500430273	0.349255538394588	-6.12681233674225	0.872146452059873	-12.7853547940127	-0.136797919565168	-4.83727619213467	0.864518689523956	-13.5481310476044	-0.145582355209937	5266.35172202164	1.41801150043027	41.8011500430273	0.349255538394588
8/15/19	8/15/19 8:55	2.7663	1.39928	28.04	70.2	0	94.5	1157	TR	Th	S5	-7.358	-17.899	1	med	13801.29724	46.89223	34.61169	11127.170854901	53.5023637576714	40.8712735281539	NA	NA	2.57716515869458	2.65522630282856	NA	NA	NA	NA	13801.29724	11127.170854901	2.57716515869458	NA	-2674.12638509905	0.806240939630755	-19.3759060369245	-0.215372648602578	6.61013375767144	1.1409643720862	14.0964372086195	0.13187384522695	6.25958352815389	1.18085171594204	18.0851715942038	0.166235971281381	-2674.12638509905	0.806240939630755	-19.3759060369245	-0.215372648602578
8/15/19	8/15/19 9:00	2.79817	1.38778	28.26	70	0.08	135	1158	TR	Th	S5	-6.854	-18.372	1	med	14878.13872	44.00263	31.13667	10754.7211818128	52.2451654852836	39.0812281702325	NA	NA	3.2531322513696	2.49411324780481	NA	NA	NA	NA	14878.13872	10754.7211818128	3.2531322513696	NA	-4123.41753818722	0.722853939206502	-27.7146060793498	-0.324548097693524	8.24253548528362	1.18731915536148	18.7319155361478	0.171697955107412	7.94455817023248	1.25515118251992	25.5151182519919	0.227256029487821	-4123.41753818722	0.722853939206502	-27.7146060793498	-0.324548097693524
8/15/19	8/15/19 9:05	2.81186	1.42716	28.28	69.2	0	90	1158	TR	Th	S5	-7.111	-18.058	1	med	10394.9638	56.28956	43.80654	11042.7819821015	51.9316781104466	38.6813014785526	NA	NA	5.20499566910807	2.74470721730951	NA	NA	NA	NA	10394.9638	11042.7819821015	5.20499566910807	NA	647.818182101511	1.06232038846557	6.23203884655675	0.0604555613764698	-4.35788188955337	0.922580992113753	-7.74190078862469	-0.0805801105920553	-5.12523852144736	0.88300289131606	-11.699710868394	-0.124426803959914	647.818182101511	1.06232038846557	6.23203884655675	0.0604555613764698
8/15/19	8/15/19 9:10	2.68507	1.33337	28.1	70	0	112.5	1158	TR	Th	S5	-6.937	-17.84	1	med	14565.4218	71.77593	56.40925	10975.7981259679	54.2053867093908	41.0716791058796	NA	NA	2.88116722663065	3.3059787395989	NA	NA	NA	NA	14565.4218	10975.7981259679	2.88116722663065	NA	-3589.62367403209	0.753551684027984	-24.6448315972016	-0.282957671326322	-17.5705432906092	0.755202847380602	-24.4797152619398	-0.28076889379169	-15.3375708941204	0.728101846875816	-27.1898153124184	-0.317314341015789	-3589.62367403209	0.753551684027984	-24.6448315972016	-0.282957671326322
8/15/19	8/15/19 9:15	2.81507	1.41329	28.18	70	0	18	1158	TR	Th	S5	-6.639	-18.301	1	med	12670.02552	53.64421	42.47821	18159.7572987345	52.3933210700065	39.8615637238464	NA	NA	3.62812652619313	3.86888082641324	NA	NA	NA	NA	12670.02552	18159.7572987345	3.62812652619313	NA	5489.73177873453	1.43328498194963	43.3284981949629	0.359968999938904	-1.25088892999347	0.976681753166027	-2.33182468339728	-0.0235944188307634	-2.61664627615361	0.938400269781763	-6.15997302182368	-0.0635786941516902	5489.73177873453	1.43328498194963	43.3284981949629	0.359968999938904
8/15/19	8/15/19 9:20	3.03989	1.43336	28.04	70	0.08	63	1165	TR	Th	S5	-6.939	-18.273	1	med	13048.65714	52.48286	41.15935	16963.5263078049	47.7254685875342	34.9319303595074	NA	NA	3.82037341010899	3.96163530862445	NA	NA	NA	NA	13048.65714	16963.5263078049	3.82037341010899	NA	3914.8691678049	1.30002084703445	30.0020847034448	0.262380300519258	-4.75739141246582	0.909353426767028	-9.06465732329721	-0.0950214520464651	-6.22741964049261	0.848699757394307	-15.1300242605693	-0.1640497978622	3914.8691678049	1.30002084703445	30.0020847034448	0.262380300519258
8/15/19	8/15/19 9:25	3.03014	1.42586	28	70.6	0.08	45	1180	TR	Th	S5	-6.81	-18.237	1	med	11910.04604	55.36157	43.95316	14200.327837151	54.056125772894	41.0534035005321	NA	NA	3.71491128319042	3.73887937537947	NA	NA	NA	NA	11910.04604	14200.327837151	3.71491128319042	NA	2290.28179715103	1.19229831601482	19.2298316014825	0.175882802445177	-1.30544422710601	0.976419667521965	-2.3580332478035	-0.0238627977719277	-2.89975649946789	0.934026211096815	-6.59737889031845	-0.068250777874239	2290.28179715103	1.19229831601482	19.2298316014825	0.175882802445177
8/15/19	8/15/19 9:30	2.93395	1.42834	28.12	70.6	0.16	61.9	1200	TR	Th	S5	-6.704	-17.822	1	med	16529.80046	54.16104	41.62817	13296.4724623802	53.2669622768457	41.2257149312663	NA	NA	3.66847451318477	3.43942625570259	NA	NA	NA	NA	16529.80046	13296.4724623802	3.66847451318477	NA	-3233.32799761976	0.804394009144636	-19.5605990855364	-0.217666068718739	-0.894077723154339	0.983492234950541	-1.65077650494588	-0.0166455365064679	-0.40245506873368	0.990332146026749	-0.966785397325128	-0.00971489108426958	-3233.32799761976	0.804394009144636	-19.5605990855364	-0.217666068718739
8/15/19	8/15/19 9:35	2.85949	1.38071	28.28	70	0.16	22.5	1220	TR	Th	S5	-7.169	-17.748	1	med	12729.04682	50.91048	38.64257	11626.2257243134	51.6356264583738	39.6017400687022	NA	NA	3.08839825843016	3.03562413264201	NA	NA	NA	NA	12729.04682	11626.2257243134	3.08839825843016	NA	-1102.8210956866	0.913361847805145	-8.6638152194855	-0.0906231485308606	0.72514645837385	1.01424355964379	1.42435596437875	0.014143073213702	0.959170068702157	1.02482159102519	2.48215910251869	0.0245185399041976	-1102.8210956866	0.913361847805145	-8.6638152194855	-0.0906231485308606
8/15/19	8/15/19 9:40	2.81915	1.37341	28.48	69.8	0	67.5	1238	TR	Th	S5	-7.317	-17.925	1	med	11521.99768	55.87854	44.37272	11014.6721328751	53.1163460829565	41.4999086382499	NA	NA	2.48825158436274	2.8259519678406	NA	NA	NA	NA	11521.99768	11014.6721328751	2.48825158436274	NA	-507.325547124881	0.95596895944481	-4.40310405551897	-0.0450298356578609	-2.76219391704352	0.950567893916994	-4.94321060830064	-0.0506956899181577	-2.87281136175014	0.935257262530894	-6.47427374691059	-0.0669336404476037	-507.325547124881	0.95596895944481	-4.40310405551897	-0.0450298356578609
8/15/19	8/15/19 9:45	2.80469	1.38559	28.7	68.6	0	45	1254	TR	Th	S5	-6.838	-18.254	1	med	12283.8457	55.68202	43.60643	11393.4209708007	51.7045042915206	40.2211628426605	NA	NA	2.95024796943304	2.80006226632596	NA	NA	NA	NA	12283.8457	11393.4209708007	2.95024796943304	NA	-890.42472919928	0.927512543632872	-7.24874563671277	-0.0752489604595203	-3.97751570847939	0.928567323734315	-7.14326762656849	-0.0741123927573073	-3.38526715733953	0.922367706841869	-7.76322931581314	-0.0808113205687396	-890.42472919928	0.927512543632872	-7.24874563671277	-0.0752489604595203
8/15/19	8/15/19 9:50	2.7839	1.35596	28.92	67	0.08	112.5	1254	TR	Th	S5	-6.601	-18.218	1	med	12368.29084	49.79329	38.5545	11948.8621164947	51.1539622140743	38.8693345012715	NA	NA	3.12079063283784	3.1079230526955	NA	NA	NA	NA	12368.29084	11948.8621164947	3.12079063283784	NA	-419.428723505309	0.96608838448811	-3.39116155118898	-0.0344999536257548	1.36067221407426	1.02732641715529	2.73264171552885	0.0269597160416326	0.31483450127147	1.00816595990796	0.816595990796068	0.00813279886287817	-419.428723505309	0.96608838448811	-3.39116155118898	-0.0344999536257548
8/15/19	8/15/19 9:55	2.97024	1.41995	29.32	66.4	0.24	0	1278	TR	Th	S5	-6.982	-18.181	1	med	14710.65986	49.40642	38.08433	13452.1013968236	52.3485110702674	40.5132942699552	NA	NA	3.84803343696695	3.43048619730413	NA	NA	NA	NA	14710.65986	13452.1013968236	3.84803343696695	NA	-1258.55846317639	0.914445818532005	-8.55541814679952	-0.0894370600009771	2.94209107026744	1.05954876047015	5.95487604701463	0.0578431198193266	2.42896426995517	1.06377857428384	6.37785742838371	0.061827262386119	-1258.55846317639	0.914445818532005	-8.55541814679952	-0.0894370600009771
8/15/19	8/15/19 10:00	3.01412	1.43498	29.5	66.4	0.24	50.6	1291	TR	Th	S5	-7.349	-18.256	1	med	14964.1612	52.51959	43.10055	14909.3552284112	53.2995941835626	41.5319580277255	NA	NA	3.60715843542158	4.42201309862955	NA	NA	NA	NA	14964.1612	14909.3552284112	3.60715843542158	NA	-54.8059715888212	0.996337517963331	-0.366248203666913	-0.003669205345021	0.780004183562554	1.01485168074546	1.48516807454619	0.0147424744717376	-1.56859197227452	0.963606219125405	-3.63937808745948	-0.0370725542093162	-54.8059715888212	0.996337517963331	-0.366248203666913	-0.003669205345021
8/15/19	8/15/19 10:05	3.16838	1.49881	29.66	66.2	0.24	16.9	1306	TR	Th	S5	-7.098	-18.161	1	med	14048.4578	56.0576	46.20724	12291.4340865447	54.5138471365951	42.8910210840101	NA	NA	3.75588900381099	3.32872642564177	NA	NA	NA	NA	14048.4578	12291.4340865447	3.75588900381099	NA	-1757.02371345527	0.874931203234616	-12.5068796765384	-0.133610020590345	-1.54375286340488	0.972461310091676	-2.75386899083243	-0.0279249882483673	-3.31621891598994	0.928231616604023	-7.17683833959774	-0.0744739904797717	-1757.02371345527	0.874931203234616	-12.5068796765384	-0.133610020590345
8/15/19	8/15/19 10:10	3.40569	1.52134	29.82	66	0	31.5	1325	TR	Th	S5	-6.996	-18.323	1	med	13184.74762	55.518	43.30188	12481.6435002969	54.8254025487664	43.1285443267564	NA	NA	4.06340456026804	3.4291325742158	NA	NA	NA	NA	13184.74762	12481.6435002969	4.06340456026804	NA	-703.104119703055	0.946672917831471	-5.33270821685289	-0.0548016331736937	-0.69259745123361	0.987524812651147	-1.24751873488528	-0.0125536557871923	-0.173335673243628	0.995997040469291	-0.400295953070924	-0.00401099281832827	-703.104119703055	0.946672917831471	-5.33270821685289	-0.0548016331736937
8/15/19	8/15/19 10:15	3.46144	1.45089	29.66	64.8	0.32	33.8	1345	TR	Th	S5	-6.675	-17.912	1	med	13124.32296	51.9142	39.6021	12074.7055133668	53.8283560251855	41.1916978583438	NA	NA	4.01624644690942	3.03944464569632	NA	NA	NA	NA	13124.32296	12074.7055133668	4.01624644690942	NA	-1049.6174466332	0.920025021493894	-7.99749785061062	-0.0833544120329187	1.91415602518551	1.03687153081788	3.68715308178785	0.0362080361514324	1.58959785834382	1.04013923146358	4.01392314635793	0.0393545805999226	-1049.6174466332	0.920025021493894	-7.99749785061062	-0.0833544120329187
8/15/19	8/15/19 10:20	3.8756	1.58361	29.36	65.2	0.16	63	1364	TR	Th	S5	-7.15	-17.726	1	med	13479.28512	54.03106	42.75138	12005.7783393813	53.5922528862772	41.2144554093203	NA	NA	6.73819587143565	4.53197783328557	NA	NA	NA	NA	13479.28512	12005.7783393813	6.73819587143565	NA	-1473.50678061871	0.890683610629144	-10.9316389370856	-0.115766009264696	-0.438807113722838	0.991878613639584	-0.812138636041636	-0.00815454446718405	-1.53692459067969	0.964049708087091	-3.59502919129088	-0.0366124212952934	-1473.50678061871	0.890683610629144	-10.9316389370856	-0.115766009264696
8/15/19	8/15/19 10:25	3.77756	1.5207	29	67	0	22.5	1380	TR	Th	S5	-7.222	-17.74	1	med	11493.03782	54.48872	43.35639	11467.6230964842	53.5801805225551	41.8992390622185	NA	NA	4.07989138829567	3.43152305558445	NA	NA	NA	NA	11493.03782	11467.6230964842	4.07989138829567	NA	-25.4147235157925	0.997788685296801	-0.221131470319938	-0.00221376326992468	-0.908539477444911	0.983326099834151	-1.66739001658492	-0.0168144744443011	-1.45715093778148	0.96639132229917	-3.36086777008297	-0.0341864312508729	-25.4147235157925	0.997788685296801	-0.221131470319938	-0.00221376326992468
8/15/19	8/15/19 10:30	3.81321	1.57141	28.94	67.2	0.16	45	1391	TR	Th	S5	-7.019	-18.171	1	med	11404.36158	54.32518	43.09764	11629.5998960673	53.1686148042309	41.6716337390681	NA	NA	3.78292973055681	3.22095292002351	NA	NA	NA	NA	11404.36158	11629.5998960673	3.78292973055681	NA	225.238316067253	1.01975019070443	1.97501907044281	0.0195576862264748	-1.15656519576915	0.978710329247521	-2.12896707524788	-0.021519564557297	-1.42600626093192	0.966912196098628	-3.30878039013719	-0.0336475879630971	225.238316067253	1.01975019070443	1.97501907044281	0.0195576862264748
8/15/19	8/15/19 10:35	3.79362	1.60395	28.9	67.2	0.16	9	1391	TR	Th	S5	-6.71	-18.349	1	med	19155.88194	54.5152	44.659	15484.4424353417	60.9159773288318	46.0595181366244	NA	NA	5.63709679883855	6.05811400446905	NA	NA	NA	NA	19155.88194	15484.4424353417	5.63709679883855	NA	-3671.43950465828	0.80833879034346	-19.166120965654	-0.212774013361088	6.40077732883176	1.117412709278	11.7412709277995	0.111015931951734	1.40051813662441	1.03136026638806	3.13602663880608	0.0308785779330472	-3671.43950465828	0.80833879034346	-19.166120965654	-0.212774013361088
8/15/19	8/15/19 10:40	3.5517	1.50811	28.8	67.6	0.26	45	1394	TR	Th	S5	-6.713	-18.042	1	med	16177.68438	52.70219	40.47035	19821.6623955831	42.8186198280322	31.2794924947087	NA	NA	3.46392272651567	3.69542506801584	NA	NA	NA	NA	16177.68438	19821.6623955831	3.46392272651567	NA	3643.9780155831	1.2252471942207	22.5247194220703	0.203142614840159	-9.8835701719678	0.812463767217874	-18.7536232782125	-0.20768395996598	-9.19085750529128	0.772898986411255	-22.7101013588745	-0.257606916280115	3643.9780155831	1.2252471942207	22.5247194220703	0.203142614840159
8/15/19	8/15/19 10:45	3.36979	1.49696	29	67.8	0.16	67.5	1388	TR	Th	S5	-6.929	-18.078	1	med	15683.35256	51.44227	39.67956	13720.6922953586	51.4622688532057	39.3181352696772	NA	NA	3.73146624252555	4.48275535292888	NA	NA	NA	NA	15683.35256	13720.6922953586	3.73146624252555	NA	-1962.66026464143	0.874857097222494	-12.5142902777506	-0.133694723422278	0.0199988532056707	1.00038876303876	0.0388763038755303	0.000388687489984941	-0.36142473032276	0.990891412850275	-0.910858714972545	-0.0091503239652537	-1962.66026464143	0.874857097222494	-12.5142902777506	-0.133694723422278
8/15/19	8/15/19 10:50	3.09686	1.41217	29.48	66.8	0.08	106.9	1383	TR	Th	S5	-7.18	-17.711	1	med	12707.96102	53.53182	42.15966	12049.6157976399	51.1799908454113	39.6430415454962	NA	NA	2.94266547738083	3.16987105160108	NA	NA	NA	NA	12707.96102	12049.6157976399	2.94266547738083	NA	-658.34522236008	0.948194268040013	-5.18057319599867	-0.0531958736283481	-2.35182915458868	0.956066706594532	-4.39332934054676	-0.0449275915924981	-2.51661845450384	0.940307430028994	-5.96925699710065	-0.061548403966001	-658.34522236008	0.948194268040013	-5.18057319599867	-0.0531958736283481
8/15/19	8/15/19 10:55	2.84169	1.3702	29.96	65	0.08	58.5	1379	TR	Th	S5	-6.968	-18.052	1	med	15737.90042	54.18381	42.25729	20378.9530323269	48.1843529735366	35.1035858957593	NA	NA	3.10013725368374	4.7427537764118	NA	NA	NA	NA	15737.90042	20378.9530323269	3.10013725368374	NA	4641.05261232692	1.29489655471635	29.4896554716345	0.258430811432963	-5.99945702646344	0.889275836703557	-11.0724163296443	-0.11734781408753	-7.15370410424069	0.830710769568027	-16.9289230431973	-0.185473595771856	4641.05261232692	1.29489655471635	29.4896554716345	0.258430811432963
8/15/19	8/15/19 11:00	2.76381	1.3661	30.12	64.6	0.24	16.9	1375	TR	Th	S5	-7.125	-17.769	1	med	14575.66936	51.45093	40.20191	14000.2267178204	50.2369047119066	38.3213445991119	NA	NA	3.26637969464113	3.74345935287945	NA	NA	NA	NA	14575.66936	14000.2267178204	3.26637969464113	NA	-575.442642179598	0.960520328228713	-3.94796717712865	-0.0402801327822701	-1.21402528809337	0.976404211000785	-2.35957889992149	-0.0238786276901811	-1.88056540088814	0.953221988684415	-4.67780113155854	-0.047907465743704	-575.442642179598	0.960520328228713	-3.94796717712865	-0.0402801327822701
8/15/19	8/15/19 11:05	2.74198	1.36377	30.24	64.2	0.34	63	1370	TR	Th	S5	-6.916	-18.257	1	med	18580.37386	42.27343	32.19222	16674.6158504779	43.1513883825081	31.2403673950605	NA	NA	4.44836365610147	3.92828300615572	NA	NA	NA	NA	18580.37386	16674.6158504779	4.44836365610147	NA	-1905.75800952211	0.897431665052508	-10.2568334947492	-0.108218300735702	0.877958382508098	1.02076856272387	2.07685627238693	0.0205558364294867	-0.9518526049395	0.970432216077689	-2.9567783922311	-0.0300137231423484	-1905.75800952211	0.897431665052508	-10.2568334947492	-0.108218300735702
8/15/19	8/15/19 11:10	2.24893	1.21678	30.6	61	0.08	18	1364	TR	Th	S5	-7.154	-18.251	1	med	11564.6512	59.06399	45.15302	12325.331873001	49.6378232739535	37.7606243813186	NA	NA	2.71203963100199	2.67292068083915	NA	NA	NA	NA	11564.6512	12325.331873001	2.71203963100199	NA	760.680673001038	1.06577636107184	6.57763610718357	0.0637035111185648	-9.42616672604646	0.84040755245207	-15.959244754793	-0.173868323316701	-7.39239561868135	0.836281258292771	-16.3718741707229	-0.178790289113891	760.680673001038	1.06577636107184	6.57763610718357	0.0637035111185648
8/15/19	8/15/19 11:15	2.38951	1.28544	30.86	59.6	0.7	0	1358	TR	Th	S5	-7.135	-17.748	1	med	14639.84958	52.03232	41.51986	15620.4359913201	48.2356989663736	36.6800282839477	NA	NA	3.79211250736772	3.30762560667504	NA	NA	NA	NA	14639.84958	15620.4359913201	3.79211250736772	NA	980.586411320093	1.06698063432699	6.69806343269883	0.0648328225082256	-3.79662103362643	0.927033408588615	-7.29665914113849	-0.0757656745957687	-4.83983171605232	0.883433332481075	-11.6566667518925	-0.123939448495011	980.586411320093	1.06698063432699	6.69806343269883	0.0648328225082256
8/15/19	8/15/19 11:20	2.40291	1.29954	30.8	60.4	0.08	45	1358	TR	Th	S5	-7	-18.15	1	med	13402.63964	54.29458	42.04015	12693.3827362032	51.1016358222725	39.1040552857753	NA	NA	3.31068992878175	3.43188807341448	NA	NA	NA	NA	13402.63964	12693.3827362032	3.31068992878175	NA	-709.256903796824	0.947080804763261	-5.29191952367395	-0.0543708623366728	-3.19294417772745	0.941192211492796	-5.88077885072038	-0.0606078972451952	-2.93609471422473	0.930159746950838	-6.98402530491621	-0.0723989366708904	-709.256903796824	0.947080804763261	-5.29191952367395	-0.0543708623366728
8/15/19	8/15/19 11:25	2.42594	1.32645	31	60.6	0.34	22.5	1355	TR	Th	S5	-6.881	-18.348	1	med	12782.0634	51.39925	40.01687	12462.4824137084	50.5974992958215	38.4862523724323	NA	NA	3.30899057329573	2.77685239180927	NA	NA	NA	NA	12782.0634	12462.4824137084	3.30899057329573	NA	-319.580986291556	0.974997699800835	-2.50023001991647	-0.0253201671657032	-0.801750704178474	0.984401509668361	-1.55984903316386	-0.0157214268740093	-1.53061762756769	0.961750690956897	-3.82493090431032	-0.0390000189128741	-319.580986291556	0.974997699800835	-2.50023001991647	-0.0253201671657032
8/15/19	8/15/19 11:30	2.31861	1.21817	31.18	58	0.32	22.5	1359	TR	Th	S5	-6.611	-17.798	1	med	10294.50184	55.19734	42.30552	10385.2638245188	54.4357516308294	40.9023788270868	NA	NA	3.46716425738266	3.28921370980077	NA	NA	NA	NA	10294.50184	10385.2638245188	3.46716425738266	NA	90.7619845187528	1.00881654944838	0.881654944837552	0.00877791061765043	-0.761588369170646	0.986202444371945	-1.37975556280546	-0.0138936266188847	-1.40314117291317	0.966833142036472	-3.31668579635275	-0.033729350603338	90.7619845187528	1.00881654944838	0.881654944837552	0.00877791061765043
8/30/19	8/30/19 7:40	6.29638	2.39844	NA	NA	NA	NA	1176	CH	F	S2	-7.771	-7.603	1	aLow	53161.4486	35.70635	27.48161	46958.4880830281	37.803023677486	28.219456538757	NA	NA	6.2306824534699	5.70222162442606	NA	NA	NA	NA	53161.4486	46958.4880830281	6.2306824534699	NA	-6202.96051697191	0.883318444468198	-11.6681555531802	-0.124069504131052	2.09667367748604	1.05871991053373	5.87199105337297	0.0570605467774242	0.737846538756997	1.02684873771067	2.68487377106726	0.0264946345201327	-6202.96051697191	0.883318444468198	-11.6681555531802	-0.124069504131052
8/30/19	8/30/19 7:45	5.69066	2.26047	NA	NA	NA	NA	1166	CH	F	S2	-8.157	-8.271	1	aLow	43380.06678	39.628	29.34682	52401.3809284277	39.8472612481653	29.7653402067477	NA	NA	6.96431832816499	6.23816981983195	NA	NA	NA	NA	43380.06678	52401.3809284277	6.96431832816499	NA	9021.3141484277	1.20795989536344	20.7959895363437	0.188932899759064	0.219261248165346	1.00553298799246	0.553298799246355	0.00551773724334711	0.41852020674769	1.01426117742051	1.42611774205072	0.0141604434237866	9021.3141484277	1.20795989536344	20.7959895363437	0.188932899759064
8/30/19	8/30/19 7:50	5.70784	2.18035	NA	NA	NA	NA	1162	CH	F	S2	-7.766	-8.108	1	aLow	33368.05764	47.70411	35.71806	33413.3274410502	47.7945867145448	34.7520463288413	NA	NA	9.71189167611797	8.94690458032951	NA	NA	NA	NA	33368.05764	33413.3274410502	9.71189167611797	NA	45.2698010502136	1.00135668073757	0.135668073756701	0.00135576127777003	0.0904767145448417	1.00189662304872	0.189662304872351	0.0018948267301631	-0.966013671158734	0.972954475378597	-2.70455246214026	-0.0274179857852752	45.2698010502136	1.00135668073757	0.135668073756701	0.00135576127777003
8/30/19	8/30/19 7:55	5.41742	2.06842	NA	NA	NA	NA	1158	CH	F	S2	-8.168	-7.76	1	aLow	28758.30484	45.40565	35.6559	29237.2866270083	46.8643611086358	35.2745060351674	NA	NA	5.63503311819862	6.39766535623335	NA	NA	NA	NA	28758.30484	29237.2866270083	5.63503311819862	NA	478.981787008346	1.01665542491719	1.66554249171922	0.0165182444315769	1.45871110863579	1.03212620254607	3.21262025460662	0.0316209488714693	-0.381393964832561	0.989303482317581	-1.06965176824189	-0.0107541366777735	478.981787008346	1.01665542491719	1.66554249171922	0.0165182444315769
8/30/19	8/30/19 8:00	5.43187	2.1414	NA	NA	NA	NA	1155	CH	F	S2	-8.293	-8.109	1	aLow	31462.2634	49.84584	39.09436	30457.8081928068	48.7371634250581	37.1883961966998	NA	NA	8.34349238543151	8.08747747607147	NA	NA	NA	NA	31462.2634	30457.8081928068	8.34349238543151	NA	-1004.45520719319	0.968074286505618	-3.19257134943824	-0.0324464523922271	-1.10867657494192	0.977757891632643	-2.22421083673566	-0.022493194161859	-1.90596380330022	0.951247090288721	-4.87529097112787	-0.049981428640122	-1004.45520719319	0.968074286505618	-3.19257134943824	-0.0324464523922271
8/30/19	8/30/19 8:05	5.40859	2.38511	NA	NA	NA	NA	1153	CH	F	S2	-7.861	-7.997	1	aLow	33533.24062	50.04694	38.30221	30994.9895455661	50.3521688725396	38.0275436222259	NA	NA	14.9868607004874	13.564487023456	NA	NA	NA	NA	33533.24062	30994.9895455661	14.9868607004874	NA	-2538.25107443385	0.924306418720534	-7.56935812794656	-0.0787116403229518	0.305228872539622	1.00609885184868	0.609885184867691	0.00608032912515306	-0.274666377774146	0.992828967890517	-0.717103210948261	-0.00719686754549322	-2538.25107443385	0.924306418720534	-7.56935812794656	-0.0787116403229518
8/30/19	8/30/19 8:10	5.04604	2.06709	NA	NA	NA	NA	1151	CH	F	S2	-8.139	-8.226	1	aLow	46720.26684	44.47533	35.74865	43215.9497736561	45.569600099444	35.2975418444091	NA	NA	8.64794267675066	7.58543806924564	NA	NA	NA	NA	46720.26684	43215.9497736561	8.64794267675066	NA	-3504.31706634391	0.924993641873987	-7.50063581260126	-0.0779684151430788	1.09427009944396	1.02460397931716	2.46039793171621	0.0243061762916891	-0.451108155590852	0.987381113536012	-1.26188864639882	-0.0126991808104186	-3504.31706634391	0.924993641873987	-7.50063581260126	-0.0779684151430788
8/30/19	8/30/19 8:15	4.85937	2.04435	NA	NA	NA	NA	1149	CH	F	S2	-8.091	-8.041	1	aLow	34087.46188	47.95101	37.13298	30028.9852829865	47.1149299381506	35.6035364959886	NA	NA	10.4189905549524	8.59219059973166	NA	NA	NA	NA	34087.46188	30028.9852829865	10.4189905549524	NA	-4058.47659701349	0.880939313953595	-11.9060686046405	-0.126766538558584	-0.836080061849401	0.982563869627576	-1.74361303724239	-0.0175899300970703	-1.52944350401135	0.958811721978377	-4.11882780216227	-0.0420605508204023	-4058.47659701349	0.880939313953595	-11.9060686046405	-0.126766538558584
8/30/19	8/30/19 8:20	4.76109	2.07142	NA	NA	NA	NA	1149	CH	F	S2	-8.234	-8.324	1	aLow	36205.02754	43.9775	33.20425	34273.5650787991	44.6838673053736	32.2794334463482	NA	NA	8.09861363768444	7.11563411315603	NA	NA	NA	NA	36205.02754	34273.5650787991	8.09861363768444	NA	-1931.46246120093	0.946652092473428	-5.33479075265724	-0.0548236318880519	0.706367305373647	1.01606201592573	1.60620159257267	0.0159343865904432	-0.924816553651844	0.972147645146274	-2.78523548537264	-0.028247587758441	-1931.46246120093	0.946652092473428	-5.33479075265724	-0.0548236318880519
8/30/19	8/30/19 8:25	4.26968	1.9226	NA	NA	NA	NA	1148	CH	F	S2	-7.617	-7.78	1	aLow	29354.23788	47.67192	35.79426	30981.5629243961	48.9903466518121	34.9637511796937	NA	NA	11.058810754081	10.135559747432	NA	NA	NA	NA	29354.23788	30981.5629243961	11.058810754081	NA	1627.32504439614	1.05543748235088	5.54374823508837	0.0539553561881321	1.31842665181207	1.02765625239789	2.7656252397891	0.0272807262869468	-0.830508820306271	0.976797709456593	-2.32022905434075	-0.0234757011345499	1627.32504439614	1.05543748235088	5.54374823508837	0.0539553561881321
8/30/19	8/30/19 8:30	4.33784	2.00768	NA	NA	NA	NA	1148	CH	F	S2	-7.633	-8.065	1	aLow	28688.59524	45.90054	34.49858	29481.7590340907	45.9428245288452	34.120996334515	NA	NA	11.2448422210993	10.6799955626034	NA	NA	NA	NA	28688.59524	29481.7590340907	11.2448422210993	NA	793.163794090731	1.02764735559393	2.76473555939343	0.0272720688760201	0.0422845288451654	1.00092122072736	0.0921220727363239	0.000920796663966307	-0.377583665484948	0.989055095442046	-1.09449045579542	-0.0110052406784665	793.163794090731	1.02764735559393	2.76473555939343	0.0272720688760201
8/30/19	8/30/19 8:35	4.16093	1.85896	NA	NA	NA	NA	1148	CH	F	S2	-8.238	-7.777	1	aLow	23616.94178	50.93706	39.37137	24439.9844798444	49.8554045618329	37.4903859168192	NA	NA	7.58903566090861	7.20153864233671	NA	NA	NA	NA	23616.94178	24439.9844798444	7.58903566090861	NA	823.042699844376	1.03484967306569	3.48496730656875	0.0342561727536915	-1.08165543816712	0.978764863182777	-2.12351368172234	-0.0214638459096428	-1.88098408318077	0.952224571225721	-4.77754287742786	-0.0489543778647554	823.042699844376	1.03484967306569	3.48496730656875	0.0342561727536915
8/30/19	8/30/19 8:40	4.0337	1.82135	NA	NA	NA	NA	1149	CH	F	S2	-8.181	-8.024	1	aLow	32520.78262	45.93598	33.03994	32672.4159561167	44.6413449032188	31.5713059125575	NA	NA	8.88699332612602	8.15252845540017	NA	NA	NA	NA	32520.78262	32672.4159561167	8.88699332612602	NA	151.633336116673	1.00466265950265	0.466265950264737	0.00465182297745738	-1.29463509678116	0.971816534734185	-2.81834652658147	-0.0285882426107445	-1.46863408744254	0.955549735034551	-4.4450264965449	-0.0454684653382208	151.633336116673	1.00466265950265	0.466265950264737	0.00465182297745738
8/30/19	8/30/19 8:45	3.87078	1.88199	NA	NA	NA	NA	1149	CH	F	S2	-7.698	-8.4	1	aLow	31807.07534	53.35802	38.62758	29769.2507304905	45.4907741003319	32.9822939486901	NA	NA	14.3585218022158	12.2907984995509	NA	NA	NA	NA	31807.07534	29769.2507304905	14.3585218022158	NA	-2037.82460950949	0.935931719979713	-6.40682800202873	-0.0662127539050569	-7.86724589966806	0.852557386880772	-14.7442613119228	-0.15951475610091	-5.64528605130986	0.853853488846315	-14.6146511153685	-0.157995658639418	-2037.82460950949	0.935931719979713	-6.40682800202873	-0.0662127539050569
8/30/19	8/30/19 8:50	3.64311	1.77588	NA	NA	NA	NA	1150	CH	F	S2	-8.341	-8.365	1	aLow	29320.13106	45.76295	35.11458	32005.4559863863	43.2638074637926	32.7603829821814	NA	NA	7.27955152509131	6.46200352622424	NA	NA	NA	NA	29320.13106	32005.4559863863	7.27955152509131	NA	2685.32492638626	1.09158638891794	9.15863889179442	0.0876320408460787	-2.49914253620742	0.945389391719559	-5.46106082804413	-0.0561583816299391	-2.35419701781858	0.932956708643003	-6.7043291356997	-0.0693964793795854	2685.32492638626	1.09158638891794	9.15863889179442	0.0876320408460787
8/30/19	8/30/19 8:55	3.2451	1.65518	NA	NA	NA	NA	1150	CH	F	S2	-7.754	-7.845	1	aLow	37188.56806	44.97563	34.71934	57818.6622829463	46.9228101880895	35.6348902398012	NA	NA	7.44076398592387	7.58653587818266	NA	NA	NA	NA	37188.56806	57818.6622829463	7.44076398592387	NA	20630.0942229463	1.554742903509	55.4742903508996	0.44131019659781	1.94718018808953	1.04329411701603	4.32941170160268	0.0423831276529485	0.915550239801235	1.02637003583021	2.63700358302097	0.0260283404307688	20630.0942229463	1.554742903509	55.4742903508996	0.44131019659781
8/30/19	8/30/19 9:00	3.31861	1.69115	NA	NA	NA	NA	1151	CH	F	S2	-8.016	-8.152	1	aLow	39752.0591	36.74427	27.1024	41428.0076571153	37.4836442971063	26.5058626392033	NA	NA	6.16386492739801	5.54924880208316	NA	NA	NA	NA	39752.0591	41428.0076571153	6.16386492739801	NA	1675.94855711535	1.04216004390865	4.21600439086525	0.0412955245395232	0.739374297106345	1.02012216590795	2.01221659079455	0.0199223906222521	-0.596537360796685	0.977989500531441	-2.20104994685594	-0.0222563446578709	1675.94855711535	1.04216004390865	4.21600439086525	0.0412955245395232
8/30/19	8/30/19 9:05	3.51365	1.70115	NA	NA	NA	NA	1151	CH	F	S2	-7.77	-7.689	1	aLow	25145.04086	44.9085	32.19621	26451.6353852357	41.8445934566124	28.9892977806542	NA	NA	7.24702356979455	6.93138324074638	NA	NA	NA	NA	25145.04086	26451.6353852357	7.24702356979455	NA	1306.59452523568	1.05196231465721	5.19623146572081	0.0506572911046808	-3.06390654338758	0.931774462665474	-6.82255373345265	-0.0706644864297441	-3.20691221934577	0.900394729089363	-9.96052709106372	-0.104922023932307	1306.59452523568	1.05196231465721	5.19623146572081	0.0506572911046808
8/30/19	8/30/19 9:10	3.32641	1.63553	NA	NA	NA	NA	1152	CH	F	S2	-8.39	-8.122	1	aLow	32262.73976	50.74655	36.94401	49237.3248996548	55.3486568550289	36.5033839745123	NA	NA	8.21337122469594	7.74055470871331	NA	NA	NA	NA	32262.73976	49237.3248996548	8.21337122469594	NA	16974.5851396548	1.52613588510856	52.6135885108563	0.422738975495862	4.60210685502887	1.09068807347551	9.06880734755145	0.0868087571495045	-0.440626025487717	0.988073140260418	-1.19268597395821	-0.0119985553705892	16974.5851396548	1.52613588510856	52.6135885108563	0.422738975495862
8/30/19	8/30/19 9:15	3.18928	1.51344	NA	NA	NA	NA	1152	CH	F	S2	-7.838	-8.026	1	aLow	20432.50742	47.54699	34.48027	21834.0394976273	47.2602596670341	33.154108489665	NA	NA	6.34432989664635	6.54299653031336	NA	NA	NA	NA	20432.50742	21834.0394976273	6.34432989664635	NA	1401.53207762727	1.06859324941468	6.85932494146758	0.0663430632978069	-0.286730332965909	0.993969537651786	-0.603046234821404	-0.00604871902073561	-1.32616151033496	0.96153854043675	-3.84614595632504	-0.0392206310990651	1401.53207762727	1.06859324941468	6.85932494146758	0.0663430632978069
8/30/19	8/30/19 9:20	3.32366	1.55686	NA	NA	NA	NA	1152	CH	F	S2	-8.271	-7.696	1	aLow	23755.12756	44.00109	31.471	25585.4007717918	45.5239250417949	30.9181145105563	NA	NA	7.04392091356934	6.37349173180281	NA	NA	NA	NA	23755.12756	25585.4007717918	7.04392091356934	NA	1830.27321179178	1.07704750088876	7.70475008887631	0.0742235020194556	1.52283504179486	1.03460902995346	3.46090299534594	0.0340236065150305	-0.552885489443696	0.982431905899282	-1.7568094100718	-0.017724244613301	1830.27321179178	1.07704750088876	7.70475008887631	0.0742235020194556
8/30/19	8/30/19 9:25	3.31501	1.57028	NA	NA	NA	NA	1152	CH	F	S2	-7.937	-8.221	1	aLow	23313.06562	47.40896	33.00865	21295.1567251456	47.2226296479482	32.0179303038175	NA	NA	6.14379506886582	6.0309035543743	NA	NA	NA	NA	23313.06562	21295.1567251456	6.14379506886582	NA	-2017.9088948544	0.913443005405378	-8.65569945946216	-0.0905342965660278	-0.186330352051812	0.996069722852984	-0.393027714701634	-0.00393802098318355	-0.990719696182552	0.969986058315546	-3.0013941684454	-0.0304735804585703	-2017.9088948544	0.913443005405378	-8.65569945946216	-0.0905342965660278
8/30/19	8/30/19 9:30	2.92628	1.38625	NA	NA	NA	NA	1153	CH	F	S2	-7.9	-8.373	1	aLow	35382.77338	44.29485	33.18013	38181.4008876965	43.6247961296443	33.1187100632117	NA	NA	5.65618326600805	5.32490170044062	NA	NA	NA	NA	35382.77338	38181.4008876965	5.65618326600805	NA	2798.62750769653	1.07909576441734	7.90957644173378	0.076123435273127	-0.670053870355737	0.984872871894684	-1.51271281053156	-0.0152427102058417	-0.0614199367883401	0.998148894028193	-0.185110597180723	-0.00185282138573555	2798.62750769653	1.07909576441734	7.90957644173378	0.076123435273127
8/30/19	8/30/19 9:35	2.83375	1.39179	NA	NA	NA	NA	1153	CH	F	S2	-7.876	-7.759	1	aLow	19897.62346	45.56926	32.57577	23454.2131876455	41.4945237439361	28.864687766814	NA	NA	6.06160889164652	6.29482078976518	NA	NA	NA	NA	19897.62346	23454.2131876455	6.06160889164652	NA	3556.58972764552	1.17874444829028	17.8744448290284	0.164449845126472	-4.07473625606389	0.910581469699883	-8.94185303001166	-0.0936719058383857	-3.71108223318602	0.886078449314137	-11.3921550685863	-0.120949789052831	3556.58972764552	1.17874444829028	17.8744448290284	0.164449845126472
8/30/19	8/30/19 9:40	2.47422	1.19945	NA	NA	NA	NA	1153	CH	F	S2	-7.756	-7.956	1	aLow	25717.13506	38.10957	26.8568	28788.7301654045	39.4301495474624	27.2857311164435	NA	NA	4.76070801751515	5.66208824833323	NA	NA	NA	NA	25717.13506	28788.7301654045	4.76070801751515	NA	3071.59510540453	1.11943768612788	11.9437686127878	0.112826493272438	1.32057954746242	1.03465217653892	3.46521765389224	0.0340653089210235	0.428931116443472	1.0159710433277	1.59710433277037	0.0158448480884295	3071.59510540453	1.11943768612788	11.9437686127878	0.112826493272438
8/30/19	8/30/19 9:45	2.72304	1.27455	NA	NA	NA	NA	1153	CH	F	S2	-8.147	-8.057	1	aLow	23092.56666	43.30823	31.12851	22865.3640402882	45.2894270658973	31.1385546833775	NA	NA	5.93236521235307	5.82506515848729	NA	NA	NA	NA	23092.56666	22865.3640402882	5.93236521235307	NA	-227.202619711803	0.990161222740764	-0.983877725923615	-0.00988749785903057	1.98119706589733	1.04574643355079	4.57464335507899	0.0447309209119694	0.0100446833774726	1.00032268436162	0.0322684361618097	0.000322632310216729	-227.202619711803	0.990161222740764	-0.983877725923615	-0.00988749785903057
8/30/19	8/30/19 9:50	2.63171	1.28676	NA	NA	NA	NA	1153	CH	F	S2	-7.639	-8.355	1	aLow	17449.00676	50.54696	35.64013	17717.2044002129	48.2369484944658	32.5862231215426	NA	NA	5.7292964047743	5.68814715634191	NA	NA	NA	NA	17449.00676	17717.2044002129	5.7292964047743	NA	268.197640212926	1.01537036714478	1.53703671447787	0.0152534396749191	-2.31001150553418	0.954299694669389	-4.57003053306109	-0.0467775115114175	-3.05390687845743	0.914312689699576	-8.56873103004235	-0.0895826547660204	268.197640212926	1.01537036714478	1.53703671447787	0.0152534396749191
8/30/19	8/30/19 9:55	2.70188	1.39967	NA	NA	NA	NA	1153	CH	F	S2	-7.818	-7.738	1	aLow	33450.97204	43.45305	31.67681	30956.509796679	46.3126848441518	32.528832354342	NA	NA	11.4964000714353	9.51715839379845	NA	NA	NA	NA	33450.97204	30956.509796679	11.4964000714353	NA	-2494.46224332105	0.925429304704861	-7.45706952951388	-0.077497535942484	2.85963484415185	1.06580976120553	6.58097612055276	0.0637348494101268	0.852022354342029	1.02689735343748	2.68973534374841	0.0265419779838941	-2494.46224332105	0.925429304704861	-7.45706952951388	-0.077497535942484
8/30/19	8/30/19 10:00	2.59936	1.3082	NA	NA	NA	NA	1153	CH	F	S2	-8.11	-8.202	1	aLow	14814.34434	51.21479	36.63262	15781.9817516949	46.6884083297376	32.0664565577119	NA	NA	7.04594220065774	6.68174135602354	NA	NA	NA	NA	14814.34434	15781.9817516949	7.04594220065774	NA	967.637411694917	1.06531759958368	6.53175995836828	0.0632729702754964	-4.52638167026245	0.911619638189233	-8.83803618107669	-0.0925324392919289	-4.56616344228814	0.87535252891308	-12.464747108692	-0.133128583576605	967.637411694917	1.06531759958368	6.53175995836828	0.0632729702754964
8/30/19	8/30/19 10:05	2.16112	1.19135	NA	NA	NA	NA	1153	CH	F	S2	-7.713	-8.177	1	aLow	31389.78556	43.15477	33.82557	30464.4242476712	40.7745168219167	31.3729972096161	NA	NA	5.91296929348544	4.94858216591259	NA	NA	NA	NA	31389.78556	30464.4242476712	5.91296929348544	NA	-925.361312328794	0.97052030474818	-2.94796952518205	-0.029922954646359	-2.38025317808334	0.944843798771646	-5.5156201228354	-0.0567356574558095	-2.45257279038395	0.927493526631364	-7.25064733686364	-0.0752694638980956	-925.361312328794	0.97052030474818	-2.94796952518205	-0.029922954646359
8/30/19	8/30/19 10:10	1.93609	0.98895	NA	NA	NA	NA	1154	CH	F	S2	-7.852	-8.033	1	aLow	11265.1292	58.60987	45.45842	10997.919074361	58.6809848772383	44.0963762621491	NA	NA	3.67486530666949	2.98778152283012	NA	NA	NA	NA	11265.1292	10997.919074361	3.67486530666949	NA	-267.210125639043	0.976279888060312	-2.37201119396876	-0.0240059631262616	0.0711148772383012	1.00121336009171	0.121336009170983	0.00121262456526601	-1.36204373785093	0.970037591762958	-2.99624082370424	-0.0304204538408391	-267.210125639043	0.976279888060312	-2.37201119396876	-0.0240059631262616
8/30/19	8/30/19 10:15	1.88595	1.02136	NA	NA	NA	NA	1154	CH	F	S2	-7.637	-8.151	1	aLow	12528.59324	52.51868	38.53093	10806.2147487131	59.6185250283643	43.42835766973	NA	NA	4.74259759632601	4.40422031645837	NA	NA	NA	NA	12528.59324	10806.2147487131	4.74259759632601	NA	-1722.37849128695	0.862524191001116	-13.7475808998884	-0.147892082932421	7.09984502836431	1.13518704256018	13.5187042560177	0.126797432563332	4.89742766973004	1.12710380127679	12.7103801276793	0.119651334877362	-1722.37849128695	0.862524191001116	-13.7475808998884	-0.147892082932421
8/30/19	8/30/19 10:20	1.58836	0.83018	NA	NA	NA	NA	1155	CH	F	S2	-8.098	-7.98	1	aLow	9883.1808	70.26821	57.30833	9064.82573596379	64.8234150731321	51.842042897232	NA	NA	2.85930591984061	2.67207237575244	NA	NA	NA	NA	9883.1808	9064.82573596379	2.85930591984061	NA	-818.355064036208	0.917197197886311	-8.28028021136888	-0.0864327830768537	-5.44479492686786	0.922514108060133	-7.74858919398667	-0.0806526098942785	-5.46628710276795	0.904616185766224	-9.53838142337763	-0.10024452936552	-818.355064036208	0.917197197886311	-8.28028021136888	-0.0864327830768537
8/30/19	8/30/19 10:25	1.79451	0.91657	NA	NA	NA	NA	1156	CH	F	S2	-7.769	-8.132	1	aLow	12210.99338	61.26469	41.39384	10231.0287696106	58.0751175405688	41.7942065048952	NA	NA	3.61316687397847	3.51462949485179	NA	NA	NA	NA	12210.99338	10231.0287696106	3.61316687397847	NA	-1979.96461038939	0.837853928114291	-16.2146071885709	-0.176911503819974	-3.18957245943118	0.947937834021013	-5.20621659789868	-0.0534663548045117	0.40036650489516	1.00967212766187	0.967212766187337	0.00962565207336395	-1979.96461038939	0.837853928114291	-16.2146071885709	-0.176911503819974
8/30/19	8/30/19 10:30	1.77415	0.9111	NA	NA	NA	NA	1158	CH	F	S2	-8.078	-7.941	1	aLow	12003.49342	59.74331	45.61721	9863.08923518349	63.6571632223512	48.6581223864887	NA	NA	6.24109658674606	3.71120529895732	NA	NA	NA	NA	12003.49342	9863.08923518349	6.24109658674606	NA	-2140.40418481651	0.821684895394685	-17.8315104605315	-0.196398296355016	3.91385322235118	1.06551115467742	6.55111546774221	0.0634546414622443	3.04091238648866	1.06666151626741	6.66615162674056	0.0645336926266067	-2140.40418481651	0.821684895394685	-17.8315104605315	-0.196398296355016
8/30/19	8/30/19 10:35	2.13197	1.02296	NA	NA	NA	NA	1158	CH	F	S2	-7.899	-8.262	1	aLow	25667.94352	39.64724	27.93404	22655.1451385695	41.9060606269967	28.8164795223655	NA	NA	6.17970420053484	4.78918736673924	NA	NA	NA	NA	25667.94352	22655.1451385695	6.17970420053484	NA	-3012.7983814305	0.882624084041521	-11.7375915958479	-0.124855894912463	2.25882062699668	1.05697296021102	5.6972960211018	0.0554091249251404	0.882439522365527	1.03159011451138	3.15901145113821	0.0311014123030838	-3012.7983814305	0.882624084041521	-11.7375915958479	-0.124855894912463
8/30/19	8/30/19 10:40	2.05934	0.90226	NA	NA	NA	NA	1164	CH	F	S2	-7.949	-8.119	1	aLow	16000.27392	49.81503	34.9678	16602.784392145	51.1706097729649	35.3757125413441	NA	NA	7.21762440179234	4.65020206183626	NA	NA	NA	NA	16000.27392	16602.784392145	7.21762440179234	NA	602.510472145008	1.03765625983389	3.76562598338946	0.0369645736699757	1.35557977296487	1.02721226451063	2.72122645106281	0.0268485936317247	0.40791254134411	1.01166537618449	1.16653761844929	0.0115978602423666	602.510472145008	1.03765625983389	3.76562598338946	0.0369645736699757
8/30/19	8/30/19 10:45	1.88513	1.00391	NA	NA	NA	NA	1168	CH	F	S2	-8.18	-7.643	1	aLow	14911.7996	47.93769	35.66227	14309.9895589044	50.8297385093984	36.939961254839	NA	NA	4.65473878409971	4.14175991413723	NA	NA	NA	NA	14911.7996	14309.9895589044	4.65473878409971	NA	-601.810041095649	0.959642024622189	-4.03579753778108	-0.041194955079952	2.89204850939844	1.06032932561829	6.03293256182858	0.0585795444170789	1.27769125483898	1.03582753579172	3.58275357917199	0.0352006587359023	-601.810041095649	0.959642024622189	-4.03579753778108	-0.041194955079952
8/30/19	8/30/19 10:50	1.73773	0.85035	NA	NA	NA	NA	1172	CH	F	S2	-7.756	-8.207	1	aLow	8632.4232	65.932	51.7262	9671.06434911694	67.6774141298728	53.1660851632803	NA	NA	3.31337188292572	3.86681438830252	NA	NA	NA	NA	8632.4232	9671.06434911694	3.31337188292572	NA	1038.64114911694	1.12031860869807	12.031860869807	0.113613116904349	1.74541412987283	1.02647294378864	2.64729437886433	0.0261285993980074	1.43988516328032	1.02783667006817	2.78366700681727	0.0274562731533681	1038.64114911694	1.12031860869807	12.031860869807	0.113613116904349
8/30/19	8/30/19 10:55	1.70258	0.85483	NA	NA	NA	NA	1178	CH	F	S2	-8.345	-8.087	1	aLow	21447.4302	39.91528	27.39329	21313.797852458	39.9235016853018	26.6263584058365	NA	NA	6.37288871664751	5.51384359257358	NA	NA	NA	NA	21447.4302	21313.797852458	6.37288871664751	NA	-133.632347542036	0.993769307264512	-0.623069273548846	-0.00625018450848196	0.00822168530184086	1.00020597839479	0.0205978394786179	0.000205957184149101	-0.766931594163527	0.972002939619026	-2.79970603809738	-0.0283964502268615	-133.632347542036	0.993769307264512	-0.623069273548846	-0.00625018450848196
8/30/19	8/30/19 11:00	1.54268	0.79907	NA	NA	NA	NA	1185	CH	F	S2	-7.855	-8.371	1	aLow	18135.58832	49.23269	36.0397	17381.040760176	42.5369089137566	29.3585961875701	NA	NA	2.86270135295291	2.72190852711574	NA	NA	NA	NA	18135.58832	17381.040760176	2.86270135295291	NA	-754.547559823957	0.958394095272231	-4.16059047277688	-0.0424962126664013	-6.69578108624336	0.863997252917861	-13.6002747082139	-0.146185689676353	-6.68110381242992	0.814618217897765	-18.5381782102235	-0.205035719792802	-754.547559823957	0.958394095272231	-4.16059047277688	-0.0424962126664013
8/30/19	8/30/19 11:05	1.82372	0.96747	NA	NA	NA	NA	1193	CH	F	S2	-7.919	-8.227	1	aLow	17409.28034	47.6076	32.56155	20783.7255074835	42.2319856122288	28.3782823814235	NA	NA	5.7278135596075	4.66016624472947	NA	NA	NA	NA	17409.28034	20783.7255074835	5.7278135596075	NA	3374.44516748353	1.19383025039411	19.3830250394114	0.177166836014311	-5.37561438777115	0.887084953079526	-11.2915046920474	-0.119814525520851	-4.18326761857652	0.871527380650598	-12.8472619349402	-0.137507996672106	3374.44516748353	1.19383025039411	19.3830250394114	0.177166836014311
8/30/19	8/30/19 11:10	1.79345	0.94832	NA	NA	NA	NA	1201	CH	F	S2	-8.024	-7.869	1	aLow	19047.01084	45.92269	31.72275	20643.1110249689	45.8441214213118	31.3503191610011	NA	NA	5.81353440139959	6.07926110271612	NA	NA	NA	NA	19047.01084	20643.1110249689	5.81353440139959	NA	1596.10018496892	1.08379793545437	8.37979354543657	0.080471479234209	-0.0785685786882127	0.998289112012205	-0.171088798779454	-0.00171235322812778	-0.372430838998948	0.988259818616011	-1.17401813839893	-0.0118096414982486	1596.10018496892	1.08379793545437	8.37979354543657	0.080471479234209
8/30/19	8/30/19 11:15	1.57066	0.84195	NA	NA	NA	NA	1210	CH	F	S2	-7.826	-8.238	1	aLow	13150.1807	52.74162	38.2081	13671.6141939053	51.4932187028753	36.2178611810164	NA	NA	3.24652867587977	3.65734319462831	NA	NA	NA	NA	13150.1807	13671.6141939053	3.24652867587977	NA	521.43349390525	1.03965219230069	3.96521923006921	0.0388862267388334	-1.24840129712469	0.976329864400739	-2.3670135599261	-0.0239547738495774	-1.99023881898357	0.947910552501078	-5.20894474989222	-0.0534951350805413	521.43349390525	1.03965219230069	3.96521923006921	0.0388862267388334
8/30/19	8/30/19 11:20	1.51695	0.80697	NA	NA	NA	NA	1210	CH	F	S2	-8.309	-7.726	1	aLow	6309.22802	76.64057	62.98874	6367.5644030077	75.386406530287	62.5530681135275	NA	NA	3.0628512865412	3.1096291049211	NA	NA	NA	NA	6309.22802	6367.5644030077	3.0628512865412	NA	58.3363830077042	1.00924619982394	0.924619982393728	0.00920371539721758	-1.25416346971295	0.983635775807605	-1.63642241923951	-0.0164995969880091	-0.435671886472541	0.993083337014321	-0.691666298567872	-0.00694069397270576	58.3363830077042	1.00924619982394	0.924619982393728	0.00920371539721758
8/30/19	8/30/19 11:25	1.33963	0.67894	NA	NA	NA	NA	1229	CH	F	S2	-7.662	-8.06	1	aLow	13995.6711	44.3056	29.71015	14238.7048150712	44.2175145860814	30.0627486032863	NA	NA	1.2112707637766	0.941907168375326	NA	NA	NA	NA	13995.6711	14238.7048150712	1.2112707637766	NA	243.033715071178	1.01736492043395	1.73649204339461	0.0172158731914373	-0.0880854139185843	0.998011867260153	-0.198813273984743	-0.00199011169913392	0.352598603286289	1.01186795096242	1.18679509624249	0.0117980791128848	243.033715071178	1.01736492043395	1.73649204339461	0.0172158731914373
8/30/19	8/30/19 11:30	1.60972	0.82394	NA	NA	NA	NA	1239	CH	F	S2	-7.85	-7.905	1	aLow	15748.7938	49.63498	35.77388	16214.6829132717	47.8346965663061	34.2046328188024	NA	NA	4.13987028547375	2.92655709543248	NA	NA	NA	NA	15748.7938	16214.6829132717	4.13987028547375	NA	465.889113271724	1.02958252671209	2.95825267120917	0.0291534062079198	-1.80028343369386	0.963729542478029	-3.62704575219705	-0.0369445813306414	-1.56924718119756	0.956134275029783	-4.38657249702174	-0.0448569207415492	465.889113271724	1.02958252671209	2.95825267120917	0.0291534062079198
8/30/19	8/30/19 11:35	1.45504	0.79278	NA	NA	NA	NA	1248	CH	F	S2	-8.254	-7.671	1	aLow	7272.05774	74.38611	58.32084	7212.52890348575	74.6029908634631	58.6115497245563	NA	NA	4.18821548112725	4.178244045949	NA	NA	NA	NA	7272.05774	7212.52890348575	4.18821548112725	NA	-59.5288365142524	0.991814031372879	-0.818596862712099	-0.00821965764577023	0.216880863463075	1.00291560969465	0.291560969464696	0.00291136754832954	0.290709724556272	1.00498466285047	0.498466285047116	0.00497228054928876	-59.5288365142524	0.991814031372879	-0.818596862712099	-0.00821965764577023
8/30/19	8/30/19 11:40	1.59607	0.86748	NA	NA	NA	NA	1257	CH	F	S2	-7.641	-7.633	1	aLow	13448.53638	55.1395	40.15755	13461.0315950067	55.585932627993	40.5007825858157	NA	NA	4.05184870489532	3.74521437205924	NA	NA	NA	NA	13448.53638	13461.0315950067	4.05184870489532	NA	12.4952150067365	1.00092911337365	0.092911337365446	0.000928682014990596	0.446432627993033	1.00809642140377	0.809642140376741	0.00806382122894973	0.343232585815691	1.00854714956006	0.854714956006259	0.00851082948592708	12.4952150067365	1.00092911337365	0.092911337365446	0.000928682014990596
8/30/19	8/30/19 11:45	1.79502	0.94273	NA	NA	NA	NA	1265	CH	F	S2	-8.053	-8.351	1	aLow	15885.0346	52.33709	35.67156	12627.6818171868	54.2896625733359	39.5289954079389	NA	NA	6.65781010328901	4.93297365659194	NA	NA	NA	NA	15885.0346	12627.6818171868	6.65781010328901	NA	-3257.35278281321	0.794942040427585	-20.5057959572415	-0.229486072108047	1.95257257333594	1.03730762587939	3.73076258793896	0.0366285350910047	3.85743540793888	1.10813755854633	10.8137558546329	0.102680730931651	-3257.35278281321	0.794942040427585	-20.5057959572415	-0.229486072108047
8/30/19	8/30/19 11:50	1.79523	0.9311	NA	NA	NA	NA	1273	CH	F	S2	-8.085	-7.799	1	aLow	33077.5687	49.13167	32.78021	27520.9000905711	37.2611225673853	25.7991661479194	NA	NA	5.56765711862888	4.99597296059839	NA	NA	NA	NA	33077.5687	27520.9000905711	5.56765711862888	NA	-5556.66860942892	0.832010972153799	-16.7989027846201	-0.18390965056303	-11.8705474326147	0.758393162035512	-24.1606837964488	-0.276553344385358	-6.98104385208056	0.787034803862435	-21.2965196137565	-0.239482808083305	-5556.66860942892	0.832010972153799	-16.7989027846201	-0.18390965056303
8/30/19	8/30/19 11:55	1.49355	0.82509	NA	NA	NA	NA	1279	CH	F	S2	-7.811	-7.887	1	aLow	7150.34654	70.56285	54.84245	7525.13915716387	67.3195300607427	51.1117441423809	NA	NA	20.4635274644767	2.41481910353413	NA	NA	NA	NA	7150.34654	7525.13915716387	20.4635274644767	NA	374.792617163871	1.05241600740149	5.24160074014918	0.0510884804460242	-3.24331993925735	0.954036437881161	-4.59635621188394	-0.0470534134192712	-3.73070585761915	0.931974121184973	-6.80258788150265	-0.0704502316509679	374.792617163871	1.05241600740149	5.24160074014918	0.0510884804460242
8/30/19	8/30/19 12:00	1.57646	0.85158	NA	NA	NA	NA	1284	CH	F	S2	-7.838	-7.781	1	aLow	16774.72912	53.18995	38.95653	16996.6347861893	52.9670082524232	37.7389997389934	NA	NA	6.73573337236	5.52372369576655	NA	NA	NA	NA	16774.72912	16996.6347861893	6.73573337236	NA	221.905666189294	1.01322856927238	1.32285692723778	0.0131418358188934	-0.222941747576783	0.995808573845684	-0.419142615431643	-0.00420023480340464	-1.21753026100661	0.968746439659625	-3.12535603403745	-0.0317523735113978	221.905666189294	1.01322856927238	1.32285692723778	0.0131418358188934
8/30/19	8/30/19 12:05	1.58069	0.7969	NA	NA	NA	NA	1288	CH	F	S2	-8.199	-8.018	1	aLow	12097.32354	60.30573	45.60923	10606.6189457275	60.1466717176957	43.178362494025	NA	NA	3.94206450772613	3.59288758382534	NA	NA	NA	NA	12097.32354	10606.6189457275	3.94206450772613	NA	-1490.70459427245	0.87677401622405	-12.322598377595	-0.131505998008469	-0.159058282304308	0.997362468171693	-0.263753182830732	-0.00264101624356592	-2.430867505975	0.946702290172954	-5.3297709827046	-0.0547706067386151	-1490.70459427245	0.87677401622405	-12.322598377595	-0.131505998008469
8/30/19	8/30/19 12:10	2.12587	1.10543	NA	NA	NA	NA	1290	CH	F	S2	-8.39	-7.824	1	aLow	13162.64378	58.21711	43.40848	13591.5652695	56.373481349276	42.0634909410567	NA	NA	4.42896159360647	4.21534428520444	NA	NA	NA	NA	13162.64378	13591.5652695	4.42896159360647	NA	428.9214895	1.03258627192751	3.25862719275079	0.0320665987086683	-1.84362865072401	0.968331841777718	-3.16681582222823	-0.0321804386982431	-1.34498905894331	0.969015522797773	-3.09844772022265	-0.031474647820533	428.9214895	1.03258627192751	3.25862719275079	0.0320665987086683
8/30/19	8/30/19 12:15	1.44144	0.79841	NA	NA	NA	NA	1292	CH	F	S2	-7.975	-7.686	1	aLow	8728.14596	65.60117	48.75237	9072.46955845223	62.6650763641211	44.985729428956	NA	NA	2.48258218434204	2.9071509526568	NA	NA	NA	NA	8728.14596	9072.46955845223	2.48258218434204	NA	344.323598452231	1.03944979839134	3.94497983913448	0.0386915331539178	-2.93609363587892	0.955243273315416	-4.47567266845838	-0.0457892344852957	-3.76664057104397	0.922739334086856	-7.72606659131437	-0.0804084959718253	344.323598452231	1.03944979839134	3.94497983913448	0.0386915331539178
8/30/19	8/30/19 12:20	1.36581	0.71188	NA	NA	NA	NA	1292	CH	F	S2	-7.918	-8.147	1	aLow	14278.38332	48.95584	34.17571	13208.2407667629	49.6849208712769	33.9807243554613	NA	NA	1.38732975210981	0.729748621591142	NA	NA	NA	NA	14278.38332	13208.2407667629	1.38732975210981	NA	-1070.14255323707	0.92505156016241	-7.49484398375904	-0.0779058023070493	0.729080871276892	1.01489262305124	1.48926230512415	0.0147828168002847	-0.194985644538733	0.994294613205147	-0.57053867948532	-0.00572172468638897	-1070.14255323707	0.92505156016241	-7.49484398375904	-0.0779058023070493
8/30/19	8/30/19 12:25	1.88206	1.00868	NA	NA	NA	NA	1291	CH	F	S2	-8.046	-8.079	1	aLow	16480.0252	51.53925	37.39567	11997.9085366725	60.4903400018378	45.1606147486435	NA	NA	5.01770491551686	3.67957130225311	NA	NA	NA	NA	16480.0252	11997.9085366725	5.01770491551686	NA	-4482.11666332755	0.728027317377673	-27.1972682622327	-0.317416707619024	8.95109000183784	1.17367520873582	17.3675208735824	0.160140029583255	7.76494474864347	1.20764288348473	20.7642883484731	0.188670429552207	-4482.11666332755	0.728027317377673	-27.1972682622327	-0.317416707619024
8/30/19	8/30/19 12:30	1.83149	0.91328	NA	NA	NA	NA	1289	CH	F	S2	-8.064	-7.906	1	aLow	11317.24218	58.40854	42.32419	9655.72788793072	62.4444193147839	46.5857542051214	NA	NA	4.2109089655273	4.53928116127866	NA	NA	NA	NA	11317.24218	9655.72788793072	4.2109089655273	NA	-1661.51429206928	0.853187352038332	-14.6812647961668	-0.158776116641173	4.03587931478388	1.06909741819919	6.90974181991859	0.0668147581051952	4.26156420512135	1.10068861814299	10.068861814299	0.0959360004313665	-1661.51429206928	0.853187352038332	-14.6812647961668	-0.158776116641173
8/30/19	8/30/19 12:35	1.23827	0.68762	NA	NA	NA	NA	1286	CH	F	S2	-8.076	-8.219	1	aLow	5741.05564	77.60877	64.33328	5927.42880512889	78.5302864926757	65.4632520558659	NA	NA	2.14757460341132	2.26503110390675	NA	NA	NA	NA	5741.05564	5927.42880512889	2.14757460341132	NA	186.373165128895	1.03246322223919	3.24632222391935	0.0319474251113212	0.921516492675693	1.01187387060349	1.18738706034858	0.0118039293068155	1.12997205586588	1.01756434703572	1.75643470357158	0.0174118766649695	186.373165128895	1.03246322223919	3.24632222391935	0.0319474251113212
8/30/19	8/30/19 12:40	1.42224	0.7919	NA	NA	NA	NA	1282	CH	F	S2	-7.694	-8.023	1	aLow	10778.62526	70.19172	54.93071	12661.840510538	58.1853835888328	44.1540949765907	NA	NA	6.1043943294933	6.7458278560239	NA	NA	NA	NA	10778.62526	12661.840510538	6.1043943294933	NA	1883.21525053802	1.17471757344851	17.4717573448511	0.161027755681757	-12.0063364111672	0.828949391592524	-17.1050608407476	-0.187596173246478	-10.7766150234092	0.803814386826436	-19.6185613173564	-0.218386898612115	1883.21525053802	1.17471757344851	17.4717573448511	0.161027755681757
8/30/19	8/30/19 12:45	1.6218	0.84746	NA	NA	NA	NA	1277	CH	F	S2	-8.081	-8.14	1	aLow	15684.81184	46.87271	33.11702	12653.7799826868	54.8214136706257	36.9836875536584	NA	NA	5.24285633918716	6.01675476039316	NA	NA	NA	NA	15684.81184	12653.7799826868	5.24285633918716	NA	-3031.03185731324	0.80675369980637	-19.324630019363	-0.214736861997526	7.94870367062575	1.16958062955237	16.9580629552372	0.156645248276003	3.86666755365843	1.11675771411976	11.6757714119762	0.110429588877688	-3031.03185731324	0.80675369980637	-19.324630019363	-0.214736861997526
8/30/19	8/30/19 12:50	1.48349	0.85047	NA	NA	NA	NA	1272	CH	F	S2	-7.881	-7.62	1	aLow	10804.77744	62.71024	47.61874	10255.1248137204	59.6293382522396	43.2039423788344	NA	NA	3.77534035527365	3.52709201964593	NA	NA	NA	NA	10804.77744	10255.1248137204	3.77534035527365	NA	-549.652626279623	0.949128741491262	-5.08712585087383	-0.0522108294138259	-3.08090174776043	0.950870834687279	-4.91291653127213	-0.0503770461792972	-4.41479762116563	0.907288651040207	-9.27113489597926	-0.0972946313822977	-549.652626279623	0.949128741491262	-5.08712585087383	-0.0522108294138259
8/30/19	8/30/19 12:55	1.32143	0.74745	NA	NA	NA	NA	1266	CH	F	S2	-8.081	-8.308	1	aLow	7493.91754	72.47647	57.31199	7428.78413136187	71.1022841249454	56.0912354251692	NA	NA	1.7095548913198	0.615874282285049	NA	NA	NA	NA	7493.91754	7428.78413136187	1.7095548913198	NA	-65.133408638133	0.991308496752136	-0.869150324786373	-0.00872949465737556	-1.37418587505464	0.981039558424208	-1.89604415757919	-0.0191424956383429	-1.22075457483079	0.978699839687458	-2.13001603125417	-0.0215302823518906	-65.133408638133	0.991308496752136	-0.869150324786373	-0.00872949465737556
8/30/19	8/30/19 13:00	1.24712	0.69522	NA	NA	NA	NA	1259	CH	F	S2	-7.794	-8.223	1	aLow	7278.56176	73.31287	56.35262	7996.3746019211	67.8557410121464	51.7036491614685	NA	NA	1.32564944491558	1.32303834039053	NA	NA	NA	NA	7278.56176	7996.3746019211	1.32564944491558	NA	717.8128419211	1.09862014853895	9.8620148538947	0.0940549819538591	-5.45712898785365	0.925563833637209	-7.44361663627907	-0.0773521772917162	-4.64897083853153	0.917502134975596	-8.24978650244039	-0.0861003721072405	717.8128419211	1.09862014853895	9.8620148538947	0.0940549819538591
8/30/19	8/30/19 13:05	1.28863	0.71293	NA	NA	NA	NA	1259	CH	F	S2	-7.765	-8.196	1	aLow	6744.26904	74.28082	58.35038	6848.23818269942	71.6715018414936	55.7972058789939	NA	NA	1.98446532063162	1.14748305526268	NA	NA	NA	NA	6744.26904	6848.23818269942	1.98446532063162	NA	103.969142699421	1.01541592455502	1.54159245550236	0.0152983064444445	-2.60931815850638	0.964872248872503	-3.51277511274967	-0.0357595709948437	-2.55317412100606	0.956244087510552	-4.37559124894484	-0.0447420768560078	103.969142699421	1.01541592455502	1.54159245550236	0.0152983064444445
8/30/19	8/30/19 13:10	1.70042	0.85644	NA	NA	NA	NA	1245	CH	F	S2	-8.192	-8.304	1	aLow	12311.3164	59.12972	45.49984	11293.1969851285	67.4699251842771	52.8560756424456	NA	NA	4.18665101487807	3.8678296547621	NA	NA	NA	NA	12311.3164	11293.1969851285	4.18665101487807	NA	-1018.11941487149	0.917302148544286	-8.26978514557135	-0.0863183642210565	8.34020518427707	1.14104929271231	14.1049292712312	0.131948271272215	7.35623564244558	1.16167607715644	16.1676077156438	0.149863856363593	-1018.11941487149	0.917302148544286	-8.26978514557135	-0.0863183642210565
8/30/19	8/30/19 13:15	1.10884	0.6123	NA	NA	NA	NA	1236	CH	F	S2	-7.908	-8.103	1	aLow	5132.07114	82.94817	69.21524	5302.13460017128	82.5739420225407	69.1396698204489	NA	NA	0.768900063255947	1.13051801776314	NA	NA	NA	NA	5132.07114	5302.13460017128	0.768900063255947	NA	170.063460171279	1.03313739337044	3.31373933704432	0.032600185524049	-0.374227977459313	0.995488411890711	-0.451158810928937	-0.00452179603713818	-0.0755701795510646	0.998908185833769	-0.10918141662308	-0.00109241062950852	170.063460171279	1.03313739337044	3.31373933704432	0.032600185524049
8/30/19	8/30/19 13:20	1.14008	0.6262	NA	NA	NA	NA	1228	CH	F	S2	-7.74	-7.618	1	aLow	5133.2469	83.61127	70.66268	5263.7690584189	83.44779468798	70.4208205624734	NA	NA	1.19569649748065	1.99308209689004	NA	NA	NA	NA	5133.2469	5263.7690584189	1.19569649748065	NA	130.522158418896	1.02542682262544	2.54268226254412	0.0251089382323271	-0.163475312019955	0.998044817259444	-0.195518274055585	-0.00195709660537418	-0.2418594375266	0.996577267695952	-0.34227323040479	-0.00342860325254522	130.522158418896	1.02542682262544	2.54268226254412	0.0251089382323271
8/30/19	8/30/19 13:25	1.07139	0.61358	NA	NA	NA	NA	1219	CH	F	S2	-7.771	-8.019	1	aLow	5137.0329	82.85151	68.88298	5419.2958207486	80.0214733179696	65.6120407253943	NA	NA	1.02588290455779	0.920438134439717	NA	NA	NA	NA	5137.0329	5419.2958207486	1.02588290455779	NA	282.262920748596	1.05494668347337	5.49466834733716	0.0534902286589282	-2.83003668203041	0.965842062721242	-3.41579372787582	-0.0347549542843541	-3.27093927460575	0.952514550406998	-4.74854495930018	-0.0486498960801123	282.262920748596	1.05494668347337	5.49466834733716	0.0534902286589282
8/30/19	8/30/19 13:30	1.21667	0.65568	NA	NA	NA	NA	1209	CH	F	S2	-8.321	-7.609	1	aLow	6420.18396	78.06458	64.22895	6680.81799907598	73.74685266167	59.7528955639007	NA	NA	1.59206387921825	1.24457163893151	NA	NA	NA	NA	6420.18396	6680.81799907598	1.59206387921825	NA	260.63403907598	1.04059603910103	4.05960391010322	0.0397936635060995	-4.31772733832999	0.944690314886342	-5.53096851136583	-0.0568981143117428	-4.47605443609928	0.930310951119405	-6.96890488805948	-0.0722363926769892	260.63403907598	1.04059603910103	4.05960391010322	0.0397936635060995
8/30/19	8/30/19 13:35	1.39216	0.76246	NA	NA	NA	NA	1199	CH	F	S2	-7.899	-8.308	1	aLow	8808.65254	71.24084	55.11346	8293.50625366572	70.4275677903928	55.970948352235	NA	NA	3.55647389451006	3.12069823080368	NA	NA	NA	NA	8808.65254	8293.50625366572	3.55647389451006	NA	-515.146286334282	0.941518151159328	-5.84818488406721	-0.0602616520911304	-0.813272209607206	0.988584185565369	-1.14158144346306	-0.0114814750353575	0.857488352234967	1.01555860133323	1.55586013332309	0.0154388072499676	-515.146286334282	0.941518151159328	-5.84818488406721	-0.0602616520911304
8/30/19	8/30/19 13:40	1.44028	0.8162	NA	NA	NA	NA	1189	CH	F	S2	-8.131	-8.373	1	aLow	13992.85292	56.34499	41.11105	11977.0508211887	61.0048091644363	43.9357019895779	NA	NA	3.71655295664003	2.66321934594785	NA	NA	NA	NA	13992.85292	11977.0508211887	3.71655295664003	NA	-2015.80209881134	0.85594059264854	-14.405940735146	-0.155554306360282	4.65981916443634	1.08270157052892	8.27015705289209	0.0794593719006912	2.82465198957794	1.06870785323114	6.87078532311372	0.0664503049180253	-2015.80209881134	0.85594059264854	-14.405940735146	-0.155554306360282
8/30/19	8/30/19 13:45	1.56629	0.84292	NA	NA	NA	NA	1179	CH	F	S2	-7.812	-7.744	1	aLow	12711.91738	55.21752	38.57995	12049.1078927028	59.5479170793975	41.3005564668139	NA	NA	3.90032072019319	3.42124104073391	NA	NA	NA	NA	12711.91738	12049.1078927028	3.90032072019319	NA	-662.809487297231	0.947859204281799	-5.21407957182011	-0.0535493064471937	4.3303970793975	1.07842433125206	7.84243312520646	0.0755010232841987	2.72060646681389	1.07051866233144	7.05186623314414	0.0681432621805013	-662.809487297231	0.947859204281799	-5.21407957182011	-0.0535493064471937
8/30/19	8/30/19 13:50	1.57111	0.87341	NA	NA	NA	NA	1179	CH	F	S2	-7.961	-7.878	1	aLow	11237.7177	69.51415	52.85099	10130.3769514934	67.9000704241576	53.888354179621	NA	NA	5.67365574577855	4.48472598539049	NA	NA	NA	NA	11237.7177	10130.3769514934	5.67365574577855	NA	-1107.34074850657	0.901462131540591	-9.85378684594087	-0.103737243276961	-1.61407957584237	0.976780560852109	-2.3219439147891	-0.0234932572312209	1.03736417962102	1.01962809361984	1.96280936198361	0.0194379467100974	-1107.34074850657	0.901462131540591	-9.85378684594087	-0.103737243276961
8/30/19	8/30/19 13:55	1.58968	0.87932	NA	NA	NA	NA	1158	CH	F	S2	-8.209	-7.625	1	aLow	10493.57614	63.81548	47.44794	10366.0513524467	65.0551352519631	49.371675956451	NA	NA	4.29859059985665	3.41633228949952	NA	NA	NA	NA	10493.57614	10366.0513524467	4.29859059985665	NA	-127.52478755327	0.987847347191091	-1.21526528089088	-0.0122271000632968	1.23965525196305	1.01942561980201	1.94256198020143	0.0192393508446188	1.92373595645103	1.04054414072457	4.05441407245717	0.0397437885606494	-127.52478755327	0.987847347191091	-1.21526528089088	-0.0122271000632968
8/30/19	8/30/19 14:00	1.44369	0.76732	NA	NA	NA	NA	1147	CH	F	S2	-7.607	-7.705	1	aLow	7629.78694	70.77541	55.06686	7583.48973048343	70.3456948650866	54.4589923170101	NA	NA	2.83337812798998	3.68863724134413	NA	NA	NA	NA	7629.78694	7583.48973048343	2.83337812798998	NA	-46.2972095165705	0.993932044252264	-0.606795574773554	-0.00608644060601657	-0.42971513491338	0.993928468448104	-0.607153155189606	-0.00609003824693524	-0.607867682989898	0.988961279379469	-1.10387206205311	-0.0111000994105189	-46.2972095165705	0.993932044252264	-0.606795574773554	-0.00608644060601657
8/30/19	8/30/19 14:05	1.47532	0.79316	NA	NA	NA	NA	1136	CH	F	S2	-7.803	-7.91	1	aLow	11839.67434	60.58922	44.29064	11879.5036714867	56.1706733281489	39.8769772441802	NA	NA	3.87499513334212	3.58280665897184	NA	NA	NA	NA	11839.67434	11879.5036714867	3.87499513334212	NA	39.8293314867424	1.0033640563366	0.336405633659873	0.00335841055735047	-4.41854667185111	0.92707371588789	-7.29262841121096	-0.0757221956632416	-4.41366275581976	0.900347731353176	-9.96522686468239	-0.104974222108592	39.8293314867424	1.0033640563366	0.336405633659873	0.00335841055735047
8/30/19	8/30/19 14:10	2.58731	1.295	NA	NA	NA	NA	1125	CH	F	S2	-7.685	-8.116	1	aLow	12822.2258	57.54457	40.79263	11361.5129036743	62.9247667487093	44.7707351678969	NA	NA	4.44419589328219	3.85641840774027	NA	NA	NA	NA	12822.2258	11361.5129036743	4.44419589328219	NA	-1460.7128963257	0.886079615262609	-11.3920384737391	-0.120948473201276	5.38019674870933	1.09349616738311	9.34961673831142	0.0893800562205545	3.97810516789691	1.09752019342457	9.75201934245699	0.0930532652736113	-1460.7128963257	0.886079615262609	-11.3920384737391	-0.120948473201276
8/30/19	8/30/19 14:15	1.45192	0.81011	NA	NA	NA	NA	1114	CH	F	S2	-7.73	-8.344	1	aLow	12188.44742	57.63044	41.79966	10722.6612377422	59.702204963527	42.9238456215102	NA	NA	2.99979083145059	2.68801624384924	NA	NA	NA	NA	12188.44742	10722.6612377422	2.99979083145059	NA	-1465.7861822578	0.879739713209691	-12.0260286790309	-0.128129195705081	2.07176496352699	1.03594914360409	3.59491436040917	0.0353180534471382	1.12418562151021	1.02689461161909	2.68946116190947	0.0265393079779382	-1465.7861822578	0.879739713209691	-12.0260286790309	-0.128129195705081
8/30/19	8/30/19 14:20	1.88209	1.01419	NA	NA	NA	NA	1103	CH	F	S2	-7.789	-8.124	1	aLow	13992.35226	58.73749	45.44773	10518.5819547299	59.3399283225648	45.1301255930121	NA	NA	5.08897295271059	3.23215913277751	NA	NA	NA	NA	13992.35226	10518.5819547299	5.08897295271059	NA	-3473.77030527005	0.751737932213118	-24.8262067786882	-0.285367510168031	0.602438322564822	1.01025645329014	1.02564532901359	0.0102042127710758	-0.317604406987911	0.993011655213849	-0.698834478615128	-0.00701287763036986	-3473.77030527005	0.751737932213118	-24.8262067786882	-0.285367510168031
8/30/19	8/30/19 14:25	1.59638	0.91777	NA	NA	NA	NA	1092	CH	F	S2	-7.623	-8.323	1	aLow	8281.10498	68.93164	52.97075	7718.95588981304	69.7900970047439	53.1835657450129	NA	NA	3.67741293179523	3.38218752993347	NA	NA	NA	NA	8281.10498	7718.95588981304	3.67741293179523	NA	-562.149090186958	0.932116656950416	-6.7883343049584	-0.0702973037277227	0.858457004743897	1.01245374409696	1.24537440969618	0.0123768341124662	0.212815745012911	1.00401760868051	0.401760868050596	0.00400955964213963	-562.149090186958	0.932116656950416	-6.7883343049584	-0.0702973037277227
8/30/19	8/30/19 14:30	1.42096	0.78846	NA	NA	NA	NA	1082	CH	F	S2	-7.932	-7.816	1	aLow	9881.87822	62.53957	47.80736	9201.17543584226	64.5676558961572	49.2088253067341	NA	NA	2.82289635540711	3.58026803884239	NA	NA	NA	NA	9881.87822	9201.17543584226	2.82289635540711	NA	-680.702784157744	0.93111605213065	-6.88839478693499	-0.0713713562720771	2.02808589615721	1.03242884298944	3.24288429894419	0.0319141262766423	1.40146530673412	1.02931484413141	2.93148441314083	0.0288933810255263	-680.702784157744	0.93111605213065	-6.88839478693499	-0.0713713562720771
8/30/19	8/30/19 14:35	1.55948	0.86673	NA	NA	NA	NA	1082	CH	F	S2	-7.619	-7.718	1	aLow	11573.17634	58.46864	45.71738	10719.6477495834	60.7099397581739	47.1742207470745	NA	NA	3.42019484321782	3.07852679272324	NA	NA	NA	NA	11573.17634	10719.6477495834	3.42019484321782	NA	-853.528590416583	0.926249409380676	-7.37505906193237	-0.0766117400177373	2.24129975817391	1.03833336568413	3.83333656841327	0.0376168947277744	1.45684074707454	1.03186623439651	3.18662343965148	0.0313690408254192	-853.528590416583	0.926249409380676	-7.37505906193237	-0.0766117400177373
8/30/19	8/30/19 14:40	2.02751	1.26145	NA	NA	NA	NA	1062	CH	F	S2	-7.924	-8.316	1	aLow	14483.32546	52.55893	37.78367	14002.0996027878	58.1152562275938	42.552659033509	NA	NA	4.00323651863732	4.72034685098585	NA	NA	NA	NA	14483.32546	14002.0996027878	4.00323651863732	NA	-481.225857212245	0.966773800772392	-3.32261992276078	-0.0337907294314598	5.5563262275938	1.10571612145821	10.5716121458215	0.100493198778472	4.76898903350897	1.1262182586686	12.6218258668599	0.118865346341124	-481.225857212245	0.966773800772392	-3.32261992276078	-0.0337907294314598
8/30/19	8/30/19 14:45	1.57779	0.89877	NA	NA	NA	NA	1053	CH	F	S2	-8.038	-7.935	1	aLow	14713.58752	61.55539	45.65879	11053.3172812021	60.5922438236383	44.2522605174404	NA	NA	2.4812034162238	2.24154718256907	NA	NA	NA	NA	14713.58752	11053.3172812021	2.4812034162238	NA	-3660.27023879786	0.751231966111426	-24.8768033888574	-0.286040798596987	-0.963146176361704	0.984353178879027	-1.56468211209726	-0.0157705247018137	-1.40652948255958	0.969194770983647	-3.08052290163534	-0.0312896852424687	-3660.27023879786	0.751231966111426	-24.8768033888574	-0.286040798596987
8/30/19	8/30/19 14:50	2.0175	1.07303	NA	NA	NA	NA	1044	CH	F	S2	-7.967	-7.623	1	aLow	27087.64334	37.50754	25.63333	24153.8970753015	39.2860885701803	27.1660800624011	NA	NA	4.40826654923755	3.70417556337965	NA	NA	NA	NA	27087.64334	24153.8970753015	4.40826654923755	NA	-2933.74626469852	0.891694296625418	-10.8305703374582	-0.114631921930595	1.77854857018028	1.0474184276063	4.74184276062969	0.046328496374988	1.53275006240115	1.05979519876665	5.97951987666505	0.0580756807460613	-2933.74626469852	0.891694296625418	-10.8305703374582	-0.114631921930595
8/30/19	8/30/19 14:55	1.71005	0.91816	NA	NA	NA	NA	1036	CH	F	S2	-7.795	-7.903	1	aLow	12482.53044	59.76019	45.07589	11073.900876381	62.1064892481115	46.6320643306892	NA	NA	4.64389730333523	4.65977600523327	NA	NA	NA	NA	12482.53044	11073.900876381	4.64389730333523	NA	-1408.62956361904	0.887151922409489	-11.2848077590511	-0.119739034665126	2.34629924811152	1.03926191078227	3.92619107822703	0.0385107600252948	1.55617433068923	1.03452342994646	3.45234299464577	0.0339408665177519	-1408.62956361904	0.887151922409489	-11.2848077590511	-0.119739034665126
8/30/19	8/30/19 15:00	1.56802	0.86843	NA	NA	NA	NA	1028	CH	F	S2	-8.206	-8.168	1	aLow	12844.36886	55.73006	40.27436	13118.2294334448	52.7968994202949	37.842442249087	NA	NA	3.33156878110134	3.49110576663833	NA	NA	NA	NA	12844.36886	13118.2294334448	3.33156878110134	NA	273.860573444794	1.02132145039042	2.13214503904238	0.0210973284073263	-2.9331605797051	0.947368429538653	-5.2631570461347	-0.0540672123128088	-2.43191775091304	0.939616228515784	-6.03837714842159	-0.0622837546183685	273.860573444794	1.02132145039042	2.13214503904238	0.0210973284073263
8/30/19	8/30/19 15:05	1.60139	0.86212	NA	NA	NA	NA	1021	CH	F	S2	-7.647	-7.956	1	aLow	12219.83546	55.74322	40.4213	14490.1142817472	57.9934849091265	41.3261661650088	NA	NA	3.02570047380668	3.27437756518641	NA	NA	NA	NA	12219.83546	14490.1142817472	3.02570047380668	NA	2270.27882174718	1.18578636587855	18.5786365878545	0.170406154399549	2.25026490912653	1.04036840550522	4.03684055052171	0.039574886489209	0.904866165008826	1.02238587489786	2.2385874897859	0.022138988913712	2270.27882174718	1.18578636587855	18.5786365878545	0.170406154399549
8/30/19	8/30/19 15:10	1.3526	0.75126	NA	NA	NA	NA	1015	CH	F	S2	-7.961	-7.911	1	aLow	16804.38456	48.1385	34.09085	12700.4052579694	52.744880604639	37.2247287759007	NA	NA	1.5945043250138	1.41876600417879	NA	NA	NA	NA	16804.38456	12700.4052579694	1.5945043250138	NA	-4103.97930203061	0.755779255861626	-24.4220744138374	-0.280005935040892	4.60638060463899	1.09569015662389	9.56901566238872	0.0913844447472468	3.13387877590067	1.09192727010035	9.19272701003545	0.0879442726324672	-4103.97930203061	0.755779255861626	-24.4220744138374	-0.280005935040892
8/30/19	8/30/19 15:15	1.62854	0.88924	NA	NA	NA	NA	1009	CH	F	S2	-7.978	-8.062	1	aLow	10181.34896	66.01994	50.73364	10062.3738662259	63.6172648291901	49.2107234256147	NA	NA	3.33576308355658	3.32487632298563	NA	NA	NA	NA	10181.34896	10062.3738662259	3.33576308355658	NA	-118.975093774088	0.98831440762501	-1.168559237499	-0.0117544055164286	-2.4026751708099	0.963606825895178	-3.6393174104822	-0.0370719245230712	-1.52291657438531	0.969982114936257	-3.00178850637428	-0.0304776458647386	-118.975093774088	0.98831440762501	-1.168559237499	-0.0117544055164286
8/30/19	8/30/19 15:20	1.36868	0.78816	NA	NA	NA	NA	1009	CH	F	S2	-7.845	-7.622	1	aLow	9304.739	64.93796	49.06751	8724.94534140433	65.2353556498841	49.0968362927804	NA	NA	2.62765115840732	3.23710161108552	NA	NA	NA	NA	9304.739	8724.94534140433	2.62765115840732	NA	-579.793658595674	0.937688347991741	-6.23116520082588	-0.0643376367916586	0.297395649884052	1.00457968882737	0.457968882736772	0.0045692339603627	0.0293262927803966	1.00059767232493	0.0597672324933475	0.000597493789962866	-579.793658595674	0.937688347991741	-6.23116520082588	-0.0643376367916586
9/13/19	9/13/19 10:20	5.85455	4.26297	26.14	71.4	0	157.5	709	CO	F	S3	-17.749	-22.082	1	medLow	9893.12016	58.39174	44.0842	9833.5504058867	59.7486297380314	45.619114805151	NA	NA	4.60497741287493	4.44137601911331	NA	NA	NA	NA	9893.12016	9833.5504058867	4.60497741287493	NA	-59.5697541132995	0.993978668696035	-0.602133130396543	-0.00603953262018503	1.35688973803144	1.02323770002455	2.32377000245487	0.0229718158192756	1.534914805151	1.03481779878394	3.48177987839408	0.0342253713982248	-59.5697541132995	0.993978668696035	-0.602133130396543	-0.00603953262018503
9/13/19	9/13/19 10:25	5.91048	4.28418	26.24	71.8	0	NA	711	CO	F	S3	-17.725	-22.353	1	medLow	8392.98024	62.53246	48.77488	8535.95762718182	63.8611534892886	48.9668698073348	NA	NA	3.02192713220344	2.95416289374547	NA	NA	NA	NA	8392.98024	8535.95762718182	3.02192713220344	NA	142.97738718182	1.01703535372339	1.70353537233896	0.0168918792187409	1.32869348928865	1.02124806043595	2.12480604359503	0.0210254679843484	0.19198980733475	1.00393624356092	0.393624356092213	0.0039285168238123	142.97738718182	1.01703535372339	1.70353537233896	0.0168918792187409
9/13/19	9/13/19 10:30	5.52122	4.12533	26.42	70	0	NA	713	CO	F	S3	-18.246	-21.694	1	medLow	7473.96418	66.01311	51.38119	6813.13565778653	68.1056370188423	51.8767655536128	NA	NA	NA	3.51588762881378	NA	NA	NA	NA	7473.96418	6813.13565778653	NA	NA	-660.828522213472	0.911582594417321	-8.84174055826786	-0.0925730752359337	2.09252701884226	1.03169865832472	3.16986583247216	0.0312066266723653	0.495575553612774	1.00964507738363	0.964507738362568	0.00959886056365778	-660.828522213472	0.911582594417321	-8.84174055826786	-0.0925730752359337
9/13/19	9/13/19 10:35	5.22367	3.96328	26.94	64.4	0	168.8	713	CO	F	S3	-17.689	-21.853	1	medLow	7090.51946	65.96532	51.47451	6338.38936747999	70.9842710025094	55.5538590882685	NA	NA	2.78909355748016	2.86102290395206	NA	NA	NA	NA	7090.51946	6338.38936747999	2.78909355748016	NA	-752.130092520014	0.893924542938916	-10.6075457061084	-0.112133911242289	5.01895100250941	1.07608469120607	7.60846912060672	0.0733291679414974	4.07934908826849	1.07924988675499	7.92498867549879	0.0762662505240841	-752.130092520014	0.893924542938916	-10.6075457061084	-0.112133911242289
9/13/19	9/13/19 10:40	5.11269	3.90116	27.44	63.2	0	180	718	CO	F	S3	-18.215	-22.268	1	medLow	7026.98866	66.75196	52.28111	6495.87899732676	68.5813131400536	53.2714257922545	NA	NA	2.91011793915961	3.69725465966138	NA	NA	NA	NA	7026.98866	6495.87899732676	2.91011793915961	NA	-531.109662673241	0.924418596874007	-7.55814031259929	-0.0785902830062453	1.8293531400536	1.02740523484335	2.74052348433454	0.0270364342719853	0.990315792254457	1.01894213401847	1.89421340184716	0.018764965600147	-531.109662673241	0.924418596874007	-7.55814031259929	-0.0785902830062453
9/13/19	9/13/19 10:45	5.25041	4.0257	27.62	63	0	157.5	721	CO	F	S3	-18.02	-21.834	1	medLow	7597.277	64.54206	49.94946	6033.47045820364	71.1251601007881	55.9839867395193	NA	NA	3.18679699854703	3.05348983863477	NA	NA	NA	NA	7597.277	6033.47045820364	3.18679699854703	NA	-1563.80654179636	0.794162231836964	-20.5837768163036	-0.23046751639314	6.58310010078813	1.10199705588554	10.1997055885544	0.0971240391169397	6.03452673951931	1.12081265221925	12.081265221925	0.114054004538017	-1563.80654179636	0.794162231836964	-20.5837768163036	-0.23046751639314
9/13/19	9/13/19 10:50	5.17268	3.94922	27.64	65	0	NA	724	CO	F	S3	-17.902	-22.26	1	medLow	7659.83762	64.40092	49.76644	5985.55409367069	72.5557063665896	57.14887521566	NA	NA	3.28591865465005	3.44473270486836	NA	NA	NA	NA	7659.83762	5985.55409367069	3.28591865465005	NA	-1674.28352632931	0.781420493567942	-21.8579506432058	-0.246641869973649	8.15478636658958	1.12662530856065	12.6625308560648	0.119226711774925	7.38243521565995	1.14834163777156	14.8341637771558	0.138318847502763	-1674.28352632931	0.781420493567942	-21.8579506432058	-0.246641869973649
9/13/19	9/13/19 10:55	5.05966	3.82852	27.6	64.2	0	157.5	727	CO	F	S3	-17.767	-21.827	1	medLow	7535.94254	64.30284	50.29131	6190.25579784051	70.44612808844	54.9225010222915	NA	NA	3.11081430444505	3.79530476175561	NA	NA	NA	NA	7535.94254	6190.25579784051	3.11081430444505	NA	-1345.68674215949	0.821430864816614	-17.8569135183386	-0.196707502299291	6.14328808844002	1.09553680814782	9.55368081478208	0.0912444788936111	4.6311910222915	1.09208730141035	9.20873014103531	0.0880908204736517	-1345.68674215949	0.821430864816614	-17.8569135183386	-0.196707502299291
9/13/19	9/13/19 11:00	5.10387	3.84795	27.74	64.6	0	NA	730	CO	F	S3	-17.892	-22.209	1	medLow	6690.99898	67.97984	54.0993	6063.01593284115	70.9727561205516	55.9101886724663	NA	NA	2.58804304472945	2.58132176628024	NA	NA	NA	NA	6690.99898	6063.01593284115	2.58804304472945	NA	-627.98304715885	0.906145098955186	-9.38549010448138	-0.0985558323901698	2.9929161205516	1.0440265249308	4.40265249307971	0.0430848961595304	1.8108886724663	1.03347342151315	3.34734215131489	0.0329253828405896	-627.98304715885	0.906145098955186	-9.38549010448138	-0.0985558323901698
9/13/19	9/13/19 11:05	5.11202	3.89969	27.8	65.8	0	NA	733	CO	F	S3	-18.103	-22.312	1	medLow	6649.44218	69.18498	54.95995	6041.51784991625	71.5080155082543	56.3760029462309	NA	NA	3.36308502038114	3.37150652384857	NA	NA	NA	NA	6649.44218	6041.51784991625	3.36308502038114	NA	-607.924330083752	0.908575138541358	-9.14248614586422	-0.0958776884113825	2.32303550825426	1.03357716527857	3.35771652785657	0.033025761385911	1.41605294623091	1.02576517893904	2.5765178939044	0.0254388501239625	-607.924330083752	0.908575138541358	-9.14248614586422	-0.0958776884113825
9/13/19	9/13/19 11:10	4.94761	3.82496	27.82	66.6	0	NA	736	CO	F	S3	-18.023	-22.326	1	medLow	6333.76372	69.03515	55.13434	5812.67308198744	71.7747416971773	56.6256502991044	NA	NA	3.8043038023813	3.62513275709909	NA	NA	NA	NA	6333.76372	5812.67308198744	3.8043038023813	NA	-521.090638012557	0.917728121690565	-8.22718783094354	-0.0858540959625552	2.73959169717733	1.0396840116546	3.96840116546039	0.0389168320385958	1.49131029910443	1.02704866511696	2.70486651169568	0.0266893155267307	-521.090638012557	0.917728121690565	-8.22718783094354	-0.0858540959625552
9/13/19	9/13/19 11:15	4.78745	3.69602	27.74	67.4	0	NA	738	CO	F	S3	-18.287	-21.773	1	medLow	6764.95192	68.58315	54.28984	7045.98687073074	63.56392920316	47.7393930971112	NA	NA	1.73789158096007	2.61137879104707	NA	NA	NA	NA	6764.95192	7045.98687073074	1.73789158096007	NA	281.034950730743	1.0415427861209	4.15427861209016	0.0407030621241437	-5.01922079683996	0.926815540014713	-7.31844599852873	-0.0760007191770111	-6.55044690288883	0.879343042770271	-12.0656957229729	-0.12858019261787	281.034950730743	1.0415427861209	4.15427861209016	0.0407030621241437
9/13/19	9/13/19 11:20	5.12896	3.90692	27.8	65	0	157.5	738	CO	F	S3	-17.982	-21.623	1	medLow	7842.45212	64.19892	50.64931	7978.73554949102	60.7890733334317	47.1263901388432	NA	NA	3.11995903423343	2.88354271980943	NA	NA	NA	NA	7842.45212	7978.73554949102	3.11995903423343	NA	136.283429491015	1.01737765527997	1.73776552799681	0.0172283905940553	-3.4098466665683	0.946886230071031	-5.31137699289692	-0.0545763302137114	-3.52291986115684	0.930444859739317	-6.95551402606834	-0.0720924633990463	136.283429491015	1.01737765527997	1.73776552799681	0.0172283905940553
9/13/19	9/13/19 11:25	5.14479	3.9248	28.18	63.8	0	157.5	742	CO	F	S3	-17.642	-22.286	1	medLow	6679.09152	67.38705	52.02441	6800.06606913776	66.2548456203527	50.9742348703889	NA	NA	2.76821810822421	2.84512700832209	NA	NA	NA	NA	6679.09152	6800.06606913776	2.76821810822421	NA	120.97454913776	1.01811242573567	1.81124257356725	0.0179503498848152	-1.13220437964729	0.983198487251671	-1.68015127483291	-0.0169442593282502	-1.05017512961114	0.97981380029853	-2.01861997014698	-0.0203927250651255	120.97454913776	1.01811242573567	1.81124257356725	0.0179503498848152
9/13/19	9/13/19 11:30	5.00336	3.79885	28.46	64	0	NA	744	CO	F	S3	-18.381	-21.968	1	medLow	10149.12724	54.82572	39.65337	6395.52818996307	68.2762744974711	53.2345565721135	NA	NA	2.87860575687341	3.53955253306117	NA	NA	NA	NA	10149.12724	6395.52818996307	2.87860575687341	NA	-3753.59905003693	0.630155484183591	-36.9844515816409	-0.461788689755327	13.4505544974711	1.24533292946214	24.5332929462142	0.219402907390732	13.5811865721135	1.3424976634297	34.2497663429704	0.294531806937322	-3753.59905003693	0.630155484183591	-36.9844515816409	-0.461788689755327
9/13/19	9/13/19 11:35	5.17875	3.8849	28.6	63.8	0	NA	745	CO	F	S3	-18.08	-21.689	1	medLow	10000.30804	57.1645	42.20972	6754.88980653696	67.3167907106943	51.6355653266476	NA	NA	3.20936295820452	2.52359638995925	NA	NA	NA	NA	10000.30804	6754.88980653696	3.20936295820452	NA	-3245.41823346304	0.675468173532079	-32.4531826467921	-0.392349238114383	10.1522907106943	1.17759782226197	17.7597822261968	0.163476619688767	9.42584532664755	1.22330982832029	22.3309828320291	0.201560159306661	-3245.41823346304	0.675468173532079	-32.4531826467921	-0.392349238114383
9/13/19	9/13/19 11:40	4.98686	3.77159	28.62	63.2	0	NA	746	CO	F	S3	-17.698	-22.317	1	medLow	9472.18432	59.17307	44.61794	7678.99960030642	62.9644440715156	47.2622696124246	NA	NA	3.04643298136843	2.09181674243392	NA	NA	NA	NA	9472.18432	7678.99960030642	3.04643298136843	NA	-1793.18471969358	0.810689418711229	-18.9310581288771	-0.209870259113584	3.79137407151561	1.06407262748942	6.4072627489424	0.0621036475085503	2.64432961242462	1.0592660623154	5.92660623153965	0.0575762742664379	-1793.18471969358	0.810689418711229	-18.9310581288771	-0.209870259113584
9/13/19	9/13/19 11:45	5.22542	3.85667	28.76	60.2	0	NA	746	CO	F	S3	-17.825	-21.801	1	medLow	10524.32488	57.20903	42.96315	9003.21423213264	60.7085556655179	45.1912330956123	NA	NA	2.95599262349937	3.83248113697319	NA	NA	NA	NA	10524.32488	9003.21423213264	2.95599262349937	NA	-1521.11064786736	0.855467152030054	-14.4532847969946	-0.156107582611409	3.49952566551788	1.06117086175937	6.1170861759374	0.0593728850825504	2.22808309561228	1.0518603290404	5.1860329040405	0.0505603384293318	-1521.11064786736	0.855467152030054	-14.4532847969946	-0.156107582611409
9/13/19	9/13/19 11:50	5.19526	3.78762	29.1	60.6	0	NA	746	CO	F	S3	-17.984	-21.943	1	medLow	9983.62884	60.10155	45.39314	8992.30014861061	60.6087856532288	45.1463043235753	NA	NA	3.17323609304658	3.28304038161617	NA	NA	NA	NA	9983.62884	8992.30014861061	3.17323609304658	NA	-991.328691389386	0.900704572728348	-9.92954272716519	-0.104577963344721	0.507235653228804	1.00843964345726	0.843964345726198	0.00840422878504533	-0.246835676424716	0.994562269179336	-0.543773082066401	-0.00545256909437456	-991.328691389386	0.900704572728348	-9.92954272716519	-0.104577963344721
9/13/19	9/13/19 11:55	5.22203	3.84631	29.32	62.2	0	NA	745	CO	F	S3	-17.778	-22.169	1	medLow	10218.00606	60.18549	46.17181	9098.39878934565	61.3704306959839	45.9064462773708	NA	NA	2.85545421048192	3.30450989881428	NA	NA	NA	NA	10218.00606	9098.39878934565	2.85545421048192	NA	-1119.60727065435	0.890428008744561	-10.9571991255439	-0.116053023153727	1.18494069598392	1.01968814569731	1.96881456973087	0.0194968410358839	-0.265363722629246	0.994252689625353	-0.574731037464734	-0.00576388971785762	-1119.60727065435	0.890428008744561	-10.9571991255439	-0.116053023153727
9/13/19	9/13/19 12:00	5.19972	3.86985	29.38	62.2	0	NA	744	CO	F	S3	-17.984	-22.323	1	medLow	11591.24882	59.58009	45.96585	9059.03573172382	61.758197710028	46.9417657798732	NA	NA	2.65768167005737	3.82520449504287	NA	NA	NA	NA	11591.24882	9059.03573172382	2.65768167005737	NA	-2532.21308827618	0.78154096011579	-21.845903988421	-0.246487718317761	2.17810771002803	1.03655764383753	3.65576438375308	0.035905265276418	0.975915779873205	1.02123132238114	2.12313223811418	0.021009078046756	-2532.21308827618	0.78154096011579	-21.845903988421	-0.246487718317761
9/13/19	9/13/19 12:05	5.25649	3.87211	29.54	62.4	0	NA	742	CO	F	S3	-17.777	-21.778	1	medLow	11370.04088	58.65448	45.52092	9281.53137885264	61.3502075643985	46.8898209244347	NA	NA	2.90774285790733	2.54495901321699	NA	NA	NA	NA	11370.04088	9281.53137885264	2.90774285790733	NA	-2088.50950114736	0.816314688470376	-18.3685311529624	-0.202955350725702	2.69572756439855	1.04595944869682	4.59594486968181	0.0449345969149605	1.36890092443473	1.03007190813443	3.00719081344299	0.0296286135274273	-2088.50950114736	0.816314688470376	-18.3685311529624	-0.202955350725702
9/13/19	9/13/19 12:10	5.32483	3.86381	29.64	62	0	NA	739	CO	F	S3	-18.018	-22.05	1	medLow	10898.43714	58.76232	45.76999	9344.21063825928	60.8133430136851	47.1512843157847	NA	NA	2.92261966479348	3.86061997556447	NA	NA	NA	NA	10898.43714	9344.21063825928	2.92261966479348	NA	-1554.22650174072	0.85738996502202	-14.261003497798	-0.153862428849873	2.05102301368506	1.03490371063779	3.49037106377873	0.0343083891892702	1.38129431578469	1.03017903905561	3.01790390556059	0.0297326114616778	-1554.22650174072	0.85738996502202	-14.261003497798	-0.153862428849873
9/13/19	9/13/19 12:15	5.03605	3.78184	29.7	63.4	0	NA	737	CO	F	S3	-17.759	-21.98	1	medLow	10444.15848	58.56681	45.92499	9789.26761321015	60.0189411114038	46.5408651842651	NA	NA	2.54499214325516	1.41517142516207	NA	NA	NA	NA	10444.15848	9789.26761321015	2.54499214325516	NA	-654.890866789854	0.937295966157165	-6.27040338428352	-0.0647561809227679	1.45213111140384	1.02479443752193	2.47944375219316	0.0244920437186889	0.615875184265114	1.01341045875601	1.34104587560087	0.013321334468237	-654.890866789854	0.937295966157165	-6.27040338428352	-0.0647561809227679
9/13/19	9/13/19 12:20	4.97689	3.83136	29.76	59.4	0	NA	737	CO	F	S3	-18.255	-22.191	1	medLow	12519.49342	54.53124	41.84023	9323.50763944374	60.2498731263612	46.895654410209	NA	NA	2.60603757510462	2.9745204192087	NA	NA	NA	NA	12519.49342	9323.50763944374	2.60603757510462	NA	-3195.98578055626	0.744719241159499	-25.5280758840501	-0.294747989135241	5.71863312636117	1.10486893616139	10.4868936161385	0.0997267181263152	5.05542441020905	1.12082687906374	12.082687906374	0.114066697787125	-3195.98578055626	0.744719241159499	-25.5280758840501	-0.294747989135241
9/13/19	9/13/19 12:25	5.16904	3.90255	30.02	59	0	NA	731	CO	F	S3	-18.213	-22.103	1	medLow	11171.65726	56.54405	44.56103	9344.96911504109	59.8039646090091	46.6352841763296	NA	NA	3.56327911125684	2.70610067855886	NA	NA	NA	NA	11171.65726	9344.96911504109	3.56327911125684	NA	-1826.68814495891	0.836489063131274	-16.3510936868726	-0.178541833199878	3.25991460900911	1.05765265503637	5.76526550363674	0.056051976164486	2.07425417632957	1.04654861380739	4.65486138073911	0.0454977155348589	-1826.68814495891	0.836489063131274	-16.3510936868726	-0.178541833199878
9/13/19	9/13/19 12:30	4.95295	3.80222	30.2	58.8	0	NA	728	CO	F	S3	-17.647	-22.355	1	medLow	10035.3226	59.16731	47.01552	9183.48828196331	59.3380924774447	46.4744608368307	NA	NA	2.42999767023378	3.05389449730069	NA	NA	NA	NA	10035.3226	9183.48828196331	2.42999767023378	NA	-851.83431803669	0.91511639914429	-8.48836008557104	-0.0887040096178475	0.170782477444675	1.00288643302264	0.288643302263826	0.00288227527362913	-0.541059163169344	0.988491903031821	-1.15080969681787	-0.0115748275716077	-851.83431803669	0.91511639914429	-8.48836008557104	-0.0887040096178475
9/13/19	9/13/19 12:35	4.91076	3.79061	30.3	58.2	0	NA	726	CO	F	S3	-17.746	-21.67	1	medLow	9965.03116	60.09927	47.77178	9190.19847271538	60.0564750129442	48.0133085458295	NA	NA	2.48107614780371	2.60863134009576	NA	NA	NA	NA	9965.03116	9190.19847271538	2.48107614780371	NA	-774.832687284616	0.922244830463268	-7.77551695367318	-0.0809445478739835	-0.0427949870558137	0.999287928338301	-0.0712071661699281	-0.000712325305140337	0.241528545829496	1.00505588332337	0.505588332336572	0.00504314526200327	-774.832687284616	0.922244830463268	-7.77551695367318	-0.0809445478739835
9/13/19	9/13/19 12:40	4.88853	3.7804	30.5	55	0	NA	724	CO	F	S3	-18.115	-21.684	1	medLow	9491.8535	60.2227	48.10509	9017.11195773374	61.3173930343451	48.6470019936753	NA	NA	2.7379229273514	3.6715843574625	NA	NA	NA	NA	9491.8535	9017.11195773374	2.7379229273514	NA	-474.741542266254	0.949984316312272	-5.0015683687728	-0.0513098036688048	1.09469303434508	1.01817741539893	1.8177415398929	0.0180141813315631	0.541911993675257	1.01126516952105	1.12651695210477	0.011202190040524	-474.741542266254	0.949984316312272	-5.0015683687728	-0.0513098036688048
9/13/19	9/13/19 12:45	4.69633	3.66138	30.72	57.4	0	NA	722	CO	F	S3	-18.3	-21.644	1	medLow	9372.66232	59.01809	47.56449	8794.79399619796	61.5454319111811	48.6937692578217	NA	NA	2.61041235721701	2.81815394967176	NA	NA	NA	NA	9372.66232	8794.79399619796	2.61041235721701	NA	-577.868323802044	0.938345338381716	-6.16546616182844	-0.0636372331458131	2.52734191118113	1.04282317355884	4.28231735588381	0.0419316252687663	1.1292792578217	1.02374206593662	2.374206593662	0.023464606154251	-577.868323802044	0.938345338381716	-6.16546616182844	-0.0636372331458131
9/13/19	9/13/19 12:50	4.74971	3.69904	30.8	57	0	NA	721	CO	F	S3	-17.702	-22.093	1	medLow	9972.77172	56.1425	46.51633	8663.75828939423	61.3536966313023	48.8758694168144	NA	NA	2.22416248214844	2.81245741886988	NA	NA	NA	NA	9972.77172	8663.75828939423	2.22416248214844	NA	-1309.01343060577	0.868741261972276	-13.1258738027724	-0.140709940315127	5.21119663130229	1.0928208866955	9.28208866955033	0.0887623226600677	2.35953941681435	1.05072496942073	5.07249694207249	0.049480372987872	-1309.01343060577	0.868741261972276	-13.1258738027724	-0.140709940315127
9/13/19	9/13/19 12:55	4.77557	3.73058	30.8	58	0	NA	721	CO	F	S3	-18.212	-21.942	1	medLow	10802.40606	53.67237	44.89975	9114.48292863501	59.1222124701217	47.3508551187148	NA	NA	2.39703533747345	2.45927126749385	NA	NA	NA	NA	10802.40606	9114.48292863501	2.39703533747345	NA	-1687.92313136499	0.84374563203885	-15.625436796115	-0.169904213651642	5.44984247012169	1.10153906880061	10.1539068800608	0.0967083553562792	2.45110511871476	1.05459061840466	5.45906184046628	0.0531526521943895	-1687.92313136499	0.84374563203885	-15.625436796115	-0.169904213651642
9/13/19	9/13/19 13:00	4.76434	3.78807	31	53.8	0	135	721	CO	F	S3	-17.831	-22.312	1	medLow	11973.74024	52.46358	44.80768	11128.0222698637	54.2877209989157	44.6105677228803	NA	NA	2.72434321545664	2.70186864864526	NA	NA	NA	NA	11973.74024	11128.0222698637	2.72434321545664	NA	-845.717970136324	0.929368939597413	-7.06310604025868	-0.0732494827332553	1.82414099891567	1.03476966304846	3.47696630484552	0.0341788541706304	-0.197112277119707	0.995600926512604	-0.439907348739563	-0.00440877788185677	-845.717970136324	0.929368939597413	-7.06310604025868	-0.0732494827332553
9/13/19	9/13/19 13:05	4.97397	3.88306	31.68	50.2	0	NA	721	CO	F	S3	-18.176	-22.343	1	medLow	15135.47862	46.22531	36.49946	11980.0067807873	52.0061499847449	41.537642446572	NA	NA	2.92386765303346	3.06290040687325	NA	NA	NA	NA	15135.47862	11980.0067807873	2.92386765303346	NA	-3155.47183921269	0.791518199163979	-20.8481800836021	-0.233802406667067	5.78083998474487	1.1250578954418	12.5057895441802	0.117834496947163	5.03818244657201	1.13803443794982	13.8034437949822	0.129302597065084	-3155.47183921269	0.791518199163979	-20.8481800836021	-0.233802406667067
9/13/19	9/13/19 13:10	4.94277	3.85226	32.12	48.2	0	157.5	725	CO	F	S3	-17.75	-22.388	1	medLow	11598.37726	51.81905	44.18447	10655.2782941258	55.5975628510055	46.1608438963433	NA	NA	3.06684447117543	3.78578887144631	NA	NA	NA	NA	11598.37726	10655.2782941258	3.06684447117543	NA	-943.098965874158	0.918686990021727	-8.13130099782733	-0.0848098130962404	3.77851285100554	1.07291744736744	7.29174473674361	0.0703815244049704	1.9763738963433	1.04473005778599	4.47300577859892	0.0437585341388124	-943.098965874158	0.918686990021727	-8.13130099782733	-0.0848098130962404
9/13/19	9/13/19 13:15	4.6086	3.66779	32.2	50.2	0	180	728	CO	F	S3	-17.857	-21.917	1	medLow	11417.11444	52.7423	45.20418	10780.1632744588	55.0760098252994	45.0877110831572	NA	NA	2.53173633243836	2.71551626810251	NA	NA	NA	NA	11417.11444	10780.1632744588	2.53173633243836	NA	-636.951165541175	0.944210845140554	-5.57891548594458	-0.0574057848730531	2.33370982529942	1.04424740341812	4.42474034181183	0.0432964378400987	-0.116468916842784	0.997423492322109	-0.257650767789138	-0.00257983258612751	-636.951165541175	0.944210845140554	-5.57891548594458	-0.0574057848730531
9/13/19	9/13/19 13:20	4.79576	3.807	32.08	50.4	0	NA	731	CO	F	S3	-17.683	-21.641	1	medLow	13187.3176	51.45087	43.88906	10559.5435258821	55.2323161778856	45.4078869684675	NA	NA	2.69435342881339	3.11383042724442	NA	NA	NA	NA	13187.3176	10559.5435258821	2.69435342881339	NA	-2627.77407411789	0.800734754874039	-19.926524512596	-0.222225529232907	3.78144617788563	1.07349625337503	7.3496253375028	0.0709208482281658	1.51882696846749	1.03460604917188	3.46060491718776	0.0340207254403545	-2627.77407411789	0.800734754874039	-19.926524512596	-0.222225529232907
9/13/19	9/13/19 13:25	4.85944	3.87207	32.06	53	0	NA	735	CO	F	S3	-17.61	-21.81	1	medLow	13174.3909	52.44698	44.49329	10655.3651858194	54.7837740397853	45.327500143206	NA	NA	2.75007177822605	2.71780342706153	NA	NA	NA	NA	13174.3909	10655.3651858194	2.75007177822605	NA	-2519.02571418059	0.808793762588251	-19.1206237411749	-0.212211323239031	2.33679403978527	1.04455535933213	4.45553593321346	0.0435913014066731	0.834210143205986	1.01874912246781	1.87491224678145	0.018575524191278	-2519.02571418059	0.808793762588251	-19.1206237411749	-0.212211323239031
9/13/19	9/13/19 13:30	4.79176	3.81419	31.96	53.2	0	NA	739	CO	F	S3	-18.394	-22.037	1	medLow	13238.36336	54.33679	46.25009	10304.7440468145	55.9025726583243	45.7103338271655	NA	NA	2.51342862890863	3.15033296962615	NA	NA	NA	NA	13238.36336	10304.7440468145	2.51342862890863	NA	-2933.61931318552	0.778400151634339	-22.1599848365661	-0.250514553307767	1.56578265832432	1.02881625245666	2.88162524566563	0.0284088718654126	-0.539756172834501	0.988329618972968	-1.16703810270315	-0.0117390144315857	-2933.61931318552	0.778400151634339	-22.1599848365661	-0.250514553307767
9/13/19	9/13/19 13:35	4.8788	3.84536	31.98	50	0	NA	743	CO	F	S3	-18.188	-21.861	1	medLow	11688.93472	55.25669	45.99102	9471.15752873115	59.4101037425766	47.5744654482003	NA	NA	3.90842314505145	2.3683078045504	NA	NA	NA	NA	11688.93472	9471.15752873115	3.90842314505145	NA	-2217.77719126885	0.810266953799119	-18.9733046200881	-0.210391513021265	4.15341374257663	1.07516580784294	7.51658078429351	0.072474889539776	1.58344544820034	1.03442944836188	3.44294483618833	0.0338500170976185	-2217.77719126885	0.810266953799119	-18.9733046200881	-0.210391513021265
9/13/19	9/13/19 13:40	4.66078	3.76953	32.4	48.2	0	112.5	748	CO	F	S3	-18.285	-22.009	1	medLow	9773.26886	58.30108	47.22895	8598.39975996807	60.6987228406073	48.2168047778581	NA	NA	2.68611799380228	3.11658882570864	NA	NA	NA	NA	9773.26886	8598.39975996807	2.68611799380228	NA	-1174.86910003193	0.879787498240181	-12.0212501759819	-0.12807487994322	2.3976428406073	1.04112518739974	4.11251873997412	0.0403020392707014	0.987854777858132	1.02091629769152	2.09162976915246	0.0207005551084342	-1174.86910003193	0.879787498240181	-12.0212501759819	-0.12807487994322
9/13/19	9/13/19 13:45	4.67092	3.74887	32.78	47.8	0	NA	753	CO	F	S3	-18.292	-21.736	1	medLow	8837.99668	59.60677	47.2958	8279.65587611729	62.7029370653163	49.5403302785567	NA	NA	2.7239570568869	3.96503695765649	NA	NA	NA	NA	8837.99668	8279.65587611729	2.7239570568869	NA	-558.340803882707	0.936824958856773	-6.31750411432274	-0.0652588243797854	3.09616706531633	1.05194321157339	5.19432115733889	0.0506391314643532	2.24453027855671	1.04745728539441	4.74572853944052	0.0463655943162853	-558.340803882707	0.936824958856773	-6.31750411432274	-0.0652588243797854
9/13/19	9/13/19 13:50	4.55302	3.6989	32.86	49.8	0	112.5	753	CO	F	S3	-18.235	-22.206	1	medLow	8502.90826	62.72146	49.80986	7914.03087136592	63.5511840166191	49.6613825617203	NA	NA	2.5348712715103	3.62238694783971	NA	NA	NA	NA	8502.90826	7914.03087136592	2.5348712715103	NA	-588.877388634077	0.930744003036665	-6.92559969633351	-0.0717710094016501	0.829724016619068	1.01322871018339	1.32287101833897	0.0131419748901811	-0.148477438279706	0.997019115526932	-0.29808844730683	-0.00298533615802933	-588.877388634077	0.930744003036665	-6.92559969633351	-0.0717710094016501
9/13/19	9/13/19 13:55	4.72172	3.82543	32.96	50.8	0	168.8	762	CO	F	S3	-18.212	-21.677	1	medLow	8856.5276	62.23861	49.85734	7967.41950012644	63.3508462164128	49.9594766661267	NA	NA	2.03284989818229	2.70441642874664	NA	NA	NA	NA	8856.5276	7967.41950012644	2.03284989818229	NA	-889.108099873564	0.899609853880706	-10.0390146119294	-0.10579410533235	1.1122362164128	1.01787051825889	1.78705182588879	0.0177127177586361	0.102136666126739	1.00204857832622	0.204857832621514	0.00204648285097795	-889.108099873564	0.899609853880706	-10.0390146119294	-0.10579410533235
9/13/19	9/13/19 14:00	4.67547	3.79654	33.04	50.2	0	168.8	766	CO	F	S3	-18.38	-21.977	1	medLow	9036.74778	62.80101	50.23267	7919.66979069362	64.69882751058	51.1083951054031	NA	NA	2.09768396867758	2.21202777090979	NA	NA	NA	NA	9036.74778	7919.66979069362	2.09768396867758	NA	-1117.07798930638	0.876384954355075	-12.3615045644925	-0.131949838962874	1.89781751058003	1.03021953803896	3.02195380389588	0.0297719232567918	0.875725105403092	1.0174333776286	1.74333776286049	0.0172831596588476	-1117.07798930638	0.876384954355075	-12.3615045644925	-0.131949838962874
9/13/19	9/13/19 14:05	4.73343	3.83606	33.06	47	0	NA	771	CO	F	S3	-18.18	-21.728	1	medLow	9183.54062	63.17242	49.77794	7966.24167143623	64.544616520487	50.8160748599999	NA	NA	1.98591212209605	3.64402067200132	NA	NA	NA	NA	9183.54062	7966.24167143623	1.98591212209605	NA	-1217.29894856377	0.867447752568032	-13.2552247431968	-0.14219999656216	1.37219652048698	1.02172144933639	2.17214493363873	0.0214889001664196	1.03813485999985	1.0208553198465	2.08553198464993	0.0206408247796161	-1217.29894856377	0.867447752568032	-13.2552247431968	-0.14219999656216
9/13/19	9/13/19 14:10	4.69315	3.801	33.1	48.8	0	180	774	CO	F	S3	-17.805	-22.123	1	medLow	9152.47458	63.00143	49.09045	8060.06225314728	63.8858460867425	49.8735445511513	NA	NA	2.28356996772123	2.38385765589392	NA	NA	NA	NA	9152.47458	8060.06225314728	2.28356996772123	NA	-1092.41232685272	0.88064295428475	-11.935704571525	-0.127103008420916	0.884416086742455	1.01403803194217	1.40380319421711	0.0139404113119499	0.783094551151322	1.01595207522342	1.59520752234156	0.0158261779880549	-1092.41232685272	0.88064295428475	-11.935704571525	-0.127103008420916
9/13/19	9/13/19 14:15	4.57115	3.71804	33.18	49	0	NA	778	CO	F	S3	-17.898	-22.298	1	medLow	7668.54298	65.60853	51.45589	7442.97214630918	64.6064393257898	50.0601564691585	NA	NA	1.92269605412633	2.6924407300295	NA	NA	NA	NA	7668.54298	7442.97214630918	1.92269605412633	NA	-225.570833690825	0.970584916289949	-2.94150837100511	-0.0298563827355806	-1.00209067421019	0.984726213585182	-1.52737864148182	-0.0153916321979922	-1.39573353084146	0.972875145472336	-2.71248545276636	-0.0274995241743048	-225.570833690825	0.970584916289949	-2.94150837100511	-0.0298563827355806
9/13/19	9/13/19 14:20	4.39269	3.61029	33.12	49.8	0	NA	781	CO	F	S3	-18.327	-21.906	1	medLow	5779.7655	73.20201	57.53007	6629.28593169877	67.7117761524098	52.8582122684106	NA	NA	1.66494719161871	2.49528919709876	NA	NA	NA	NA	5779.7655	6629.28593169877	1.66494719161871	NA	849.520431698766	1.14698181642469	14.6981816424692	0.137133984860883	-5.49023384759023	0.92499886481819	-7.50011351818103	-0.0779627686940437	-4.67185773158938	0.918792768171682	-8.12072318283184	-0.0846946791475804	849.520431698766	1.14698181642469	14.6981816424692	0.137133984860883
9/13/19	9/13/19 14:25	4.26703	3.49044	33.26	48.2	0	90	784	CO	F	S3	-18.118	-22.306	1	medLow	4635.5806	80.20719	63.54543	5716.50752566755	72.574305111655	56.8757051015806	NA	NA	1.52792606179836	2.72907699513959	NA	NA	NA	NA	4635.5806	5716.50752566755	1.52792606179836	NA	1080.92692566755	1.23318048351215	23.3180483512151	0.209596591014383	-7.63288488834498	0.904835403305552	-9.51645966944482	-0.100002226623933	-6.6697248984194	0.895040054046068	-10.4959945953932	-0.110886808584575	1080.92692566755	1.23318048351215	23.3180483512151	0.209596591014383
9/13/19	9/13/19 14:30	4.06339	3.33417	33.36	47.2	0	135	787	CO	F	S3	-17.972	-22.094	1	medLow	3994.3082	84.84854	67.70658	5604.04116104205	72.1713323019037	56.4326583165877	NA	NA	1.29185467894784	2.66911890048141	NA	NA	NA	NA	3994.3082	5604.04116104205	1.29185467894784	NA	1609.73296104205	1.40300669864235	40.3006698642346	0.338617575622359	-12.6772076980963	0.850590149245982	-14.9409850754018	-0.161824877177251	-11.2739216834123	0.833488537105074	-16.6511462894926	-0.182135329609224	1609.73296104205	1.40300669864235	40.3006698642346	0.338617575622359
9/13/19	9/13/19 14:35	4.04572	3.32563	33.52	48.4	0	157.5	787	CO	F	S3	-18.39	-21.681	1	medLow	3869.31932	86.99052	69.56597	4770.81915148829	78.3822846960257	61.5315919597194	NA	NA	0.9284204578913	2.32304764905305	NA	NA	NA	NA	3869.31932	4770.81915148829	0.9284204578913	NA	901.499831488287	1.23298667205587	23.2986672055871	0.209439414761151	-8.6082353039743	0.901043983827499	-9.89560161725013	-0.104201205886605	-8.03437804028055	0.884507065160156	-11.5492934839844	-0.122724777669534	901.499831488287	1.23298667205587	23.2986672055871	0.209439414761151
9/13/19	9/13/19 14:40	4.00017	3.30368	33.52	49.8	0.08	22.5	791	CO	F	S3	-17.611	-21.775	1	medLow	3434.8513	92.5786	74.77744	4724.72791819515	77.9933738831894	61.7244845642844	NA	NA	1.15416838566427	2.47271143406731	NA	NA	NA	NA	3434.8513	4724.72791819515	1.15416838566427	NA	1289.87661819515	1.37552618891978	37.5526188919778	0.318836340764876	-14.5852261168105	0.842455749851364	-15.7544250148636	-0.171434140566587	-13.0529554357156	0.82544260092729	-17.455739907271	-0.191835550532134	1289.87661819515	1.37552618891978	37.5526188919778	0.318836340764876
9/13/19	9/13/19 14:45	4.0516	3.33067	33.66	48	0	90	792	CO	F	S3	-18.058	-21.609	1	medLow	3814.14644	88.98493	70.35912	4208.53405824227	82.7616307537515	65.4392721560815	NA	NA	1.20905437024018	2.4814577347505	NA	NA	NA	NA	3814.14644	4208.53405824227	1.20905437024018	NA	394.387618242271	1.10340127848953	10.3401278489525	0.0983974805373467	-6.22329924624846	0.930063447302274	-6.9936552697726	-0.0725024722562411	-4.91984784391853	0.9300751936079	-6.99248063921	-0.0724898427614627	394.387618242271	1.10340127848953	10.3401278489525	0.0983974805373467
9/13/19	9/13/19 14:50	4.1188	3.3696	33.72	47.8	0	135	794	CO	F	S3	-18.253	-21.943	1	medLow	3451.7176	92.75892	74.80424	4101.53064664019	85.014972044792	67.0858555026943	NA	NA	0.95665778113351	10.0445202944298	NA	NA	NA	NA	3451.7176	4101.53064664019	0.95665778113351	NA	649.813046640186	1.18825788258002	18.8257882580019	0.172488270262349	-7.743947955208	0.91651532860443	-8.34846713955704	-0.0871764866873807	-7.71838449730565	0.896818890248659	-10.3181109751341	-0.10890134338642	649.813046640186	1.18825788258002	18.8257882580019	0.172488270262349
9/13/19	9/13/19 14:55	3.97928	3.27516	33.72	48.4	0	135	794	CO	F	S3	-18.162	-21.984	1	medLow	3163.7677	94.56854	77.40827	4112.93410928031	81.9373843535746	64.3268353629338	NA	NA	1.23696243353615	1.93602853428006	NA	NA	NA	NA	3163.7677	4112.93410928031	1.23696243353615	NA	949.166409280309	1.30001141021836	30.0011410218364	0.262373041520022	-12.6311556464254	0.86643385161254	-13.356614838746	-0.143369512483676	-13.0814346370662	0.831007273033408	-16.8992726966591	-0.185116732018889	949.166409280309	1.30001141021836	30.0011410218364	0.262373041520022
9/13/19	9/13/19 15:00	3.87075	3.19483	33.56	47.4	0	135	795	CO	F	S3	-17.669	-22.279	1	medLow	2882.31992	98.67689	80.14524	3514.38664735042	89.262021912812	69.0653748636366	NA	NA	1.00234783187987	1.456667292646	NA	NA	NA	NA	2882.31992	3514.38664735042	1.00234783187987	NA	632.066727350424	1.21929096869664	21.9290968696641	0.198269516599085	-9.41486808718801	0.904588925662452	-9.54110743375476	-0.100274664261339	-11.0798651363634	0.861752673816144	-13.8247326183856	-0.148786970815222	632.066727350424	1.21929096869664	21.9290968696641	0.198269516599085
9/13/19	9/13/19 15:05	3.98521	3.28287	33.66	46	0	NA	795	CO	F	S3	-18.124	-22.304	1	medLow	3257.05726	93.56289	75.27751	3527.61875707923	89.1855219583025	70.198770466832	NA	NA	1.35122292551025	2.05751323527299	NA	NA	NA	NA	3257.05726	3527.61875707923	1.35122292551025	NA	270.561497079226	1.08306930934313	8.30693093431295	0.0797989635178471	-4.37736804169751	0.953214698245239	-4.6785301754761	-0.0479151139800454	-5.07873953316796	0.932533109381966	-6.7466890618034	-0.0698506220548491	270.561497079226	1.08306930934313	8.30693093431295	0.0797989635178471
9/13/19	9/13/19 15:10	3.93936	3.27905	33.72	46.6	0	135	794	CO	F	S3	-18.392	-21.964	1	medLow	2949.82516	100.86478	82.69959	3462.37016554282	90.3722852933055	71.6754175157602	NA	NA	1.12047132837236	1.41837386620966	NA	NA	NA	NA	2949.82516	3462.37016554282	1.12047132837236	NA	512.545005542815	1.17375436771406	17.3754367714056	0.160207472695548	-10.4924947066945	0.895974643411759	-10.4025356588241	-0.109843166171314	-11.0241724842398	0.866696165189697	-13.3303834810303	-0.143066807462568	512.545005542815	1.17375436771406	17.3754367714056	0.160207472695548
9/13/19	9/13/19 15:15	4.03037	3.28861	33.88	47.4	0	135	794	CO	F	S3	-17.902	-21.837	1	medLow	3138.98308	95.3774	77.01566	3361.75190253274	92.5326328590187	74.3504732239922	NA	NA	NA	2.26973416083005	NA	NA	NA	NA	3138.98308	3361.75190253274	NA	NA	222.768822532738	1.07096846872228	7.09684687222775	0.0685633500632894	-2.84476714098129	0.970173572135734	-2.98264278642665	-0.0302802831465056	-2.6651867760078	0.965394222733301	-3.46057772666988	-0.0352187400979709	222.768822532738	1.07096846872228	7.09684687222775	0.0685633500632894
9/13/19	9/13/19 15:20	4.09353	3.27343	33.64	49	0	NA	794	CO	F	S3	-17.724	-22.034	1	medLow	3347.0955	92.48234	75.42198	3605.17542758	89.1900587064528	71.7324008333581	NA	NA	12.9131572876204	13.4620736137375	NA	NA	NA	NA	3347.0955	3605.17542758	12.9131572876204	NA	258.079927579997	1.07710563608956	7.7105636089558	0.0742774770129797	-3.29228129354718	0.964400973271792	-3.55990267282075	-0.0362481234763433	-3.68957916664189	0.951080849818025	-4.89191501819747	-0.0501562044688467	258.079927579997	1.07710563608956	7.7105636089558	0.0742774770129797
7/17/20	7/17/20 13:40	4.52191	2.25113	36.88	33.96	1.1	145.8	1857	TR	F	S1	-6.664	-19.304	2	medHigh	10689.62276	60.95426	50.27124	NA	NA	NA	8598.60849842651	7386.42314407698	1.86245	0.521505692245852	24.9772740885032	NA	20.0586882703496	NA	8598.60849842651	7386.42314407698	NA	1.86245	NA	NA	NA	NA	NA	NA	NA	NA	NA	NA	NA	NA	-1212.18535434953	0.859025404567338	-14.0974595432662	-0.151956782851572
7/17/20	7/17/20 13:45	4.42032	2.20042	37.34	34.64	0.56	168	1860	TR	F	S1	-6.825	-19.282	2	medHigh	8947.90112	64.49491	54.59152	NA	NA	NA	8089.12242382756	7257.36866079578	1.08095	NA	24.5837872230509	25.6035381179069	19.271714539445	20.397387881596	8089.12242382756	7257.36866079578	NA	1.08095	NA	NA	NA	NA	NA	NA	NA	NA	NA	NA	NA	NA	-831.753763031781	0.897176267158259	-10.2823732841741	-0.108502928805587
7/17/20	7/17/20 13:50	4.55756	2.29141	37.2	34.62	1.02	38.4	1860	TR	F	S1	-6.748	-19.076	2	medHigh	9587.46926	63.19613	53.29082	NA	NA	NA	8868.39244182843	7543.95527479692	2.11065	1.86737462259132	23.9935569248724	25.0297549419049	19.8619448376235	19.8113854326574	8868.39244182843	7543.95527479692	NA	2.11065	NA	NA	NA	NA	NA	NA	NA	NA	NA	NA	NA	NA	-1324.43716703151	0.850656454851422	-14.9343545148578	-0.161746927742626
7/17/20	7/17/20 13:55	4.66469	2.34981	36.46	34.88	1.08	154.6	1866	TR	F	S1	-6.622	-18.688	2	medHigh	10378.47626	58.66402	47.56481	NA	NA	NA	8739.47287525511	7481.84195954774	1.0353	0.652822204749093	23.6000700594202	23.8821885899008	20.0586882703496	19.420717133365	8739.47287525511	7481.84195954774	NA	1.0353	NA	NA	NA	NA	NA	NA	NA	NA	NA	NA	NA	NA	-1257.63091570736	0.85609762354567	-14.390237645433	-0.155370863144955
7/17/20	7/17/20 14:00	4.48591	2.29089	37.64	34.64	1.02	152	1868	TR	F	S1	-7.386	-18.787	2	medHigh	9209.98904	62.72056	52.39004	NA	NA	NA	8145.13852735032	7151.95819438971	1.9485	1.87692095163305	23.9935569248724	23.3084054138987	19.8619448376235	19.420717133365	8145.13852735032	7151.95819438971	NA	1.9485	NA	NA	NA	NA	NA	NA	NA	NA	NA	NA	NA	NA	-993.180332960618	0.87806464805655	-12.193535194345	-0.130035057013746
7/17/20	7/17/20 14:05	4.54604	2.32012	38.26	34.76	0.5	52	1870	TR	F	S1	-6.616	-18.636	2	medHigh	9262.2764	62.0312	50.96921	NA	NA	NA	8285.70988774152	6905.26577506991	0.95784	1.53751408176471	23.9935569248724	23.4996664725661	19.8619448376235	19.2253829837188	8285.70988774152	6905.26577506991	NA	0.95784	NA	NA	NA	NA	NA	NA	NA	NA	NA	NA	NA	NA	-1380.44411267161	0.833394587624419	-16.6605412375581	-0.182248054346023
7/17/20	7/17/20 14:10	4.39533	2.27178	36.82	35.06	0.72	71.4	1872	TR	F	S1	-6.644	-18.855	2	medHigh	9277.90006	60.14608	48.61545	NA	NA	NA	8446.5016833712	7429.82744917386	1.6438	1.68604885897792	23.6000700594202	23.3084054138987	19.4684579721712	19.2253829837188	8446.5016833712	7429.82744917386	NA	1.6438	NA	NA	NA	NA	NA	NA	NA	NA	NA	NA	NA	NA	-1016.67423419734	0.879633690691274	-12.0366309308726	-0.128249718748467
7/17/20	7/17/20 14:15	4.29621	2.26682	36.76	34.58	0.54	76	1874	TR	F	S1	-6.684	-19.001	2	medHigh	9746.53848	60.25295	48.16909	NA	NA	NA	10262.0211812163	7117.39286862267	4.35006	2.18018036324634	23.6000700594202	21.9695780032273	19.271714539445	18.6393805347802	10262.0211812163	7117.39286862267	NA	4.35006	NA	NA	NA	NA	NA	NA	NA	NA	NA	NA	NA	NA	-3144.62831259365	0.693566378682827	-30.6433621317173	-0.365908328331366
7/17/20	7/17/20 14:20	5.07697	2.51492	37.34	34.54	0.86	84	1876	TR	F	S1	-7.202	-19.217	2	medHigh	17024.32028	55.90026	44.14695	NA	NA	NA	12161.5572945032	7741.65384227682	4.99864	2.52143983121638	24.9772740885032	22.925883296564	20.4521751358019	18.6393805347802	12161.5572945032	7741.65384227682	NA	4.99864	NA	NA	NA	NA	NA	NA	NA	NA	NA	NA	NA	NA	-4419.90345222641	0.636567641364144	-36.3432358635856	-0.451664595831106
7/17/20	7/17/20 14:25	4.35753	2.24353	37.6	35.06	0.78	59	1877	TR	F	S1	-7.39	-18.991	2	medHigh	8197.9681	63.99123	51.50853	NA	NA	NA	7793.66703324839	6473.5917010959	1.16738	0.780259158874646	23.6000700594202	23.1171443552314	19.6652014048973	19.2253829837188	7793.66703324839	6473.5917010959	NA	1.16738	NA	NA	NA	NA	NA	NA	NA	NA	NA	NA	NA	NA	-1320.07533215249	0.830622051657975	-16.9377948342025	-0.185580399067383
7/17/20	7/17/20 14:30	4.2199	2.21324	37.26	34.92	0.72	155.2	1877	TR	F	S1	-7.105	-19.023	2	medHigh	8940.97056	62.27083	49.51642	NA	NA	NA	8232.84804317916	6794.49457072724	1.70544	0.576386186599904	24.1903003575986	22.925883296564	19.4684579721712	18.8347146844264	8232.84804317916	6794.49457072724	NA	1.70544	NA	NA	NA	NA	NA	NA	NA	NA	NA	NA	NA	NA	-1438.35347245192	0.825290899952468	-17.4709100047532	-0.192019348795352
7/17/20	7/17/20 14:35	4.40225	2.30715	37.82	35.2	0.52	70.8	1877	TR	F	S1	-6.713	-18.948	2	medHigh	12344.80534	54.84637	41.80074	NA	NA	NA	11423.9433187802	11264.6086032859	3.69543	2.76076281304906	23.2065831939679	23.8821885899008	19.4684579721712	19.8113854326574	11423.9433187802	11264.6086032859	NA	3.69543	NA	NA	NA	NA	NA	NA	NA	NA	NA	NA	NA	NA	-159.334715494309	0.98605256424615	-1.39474357538499	-0.0140456152059882
7/17/20	7/17/20 14:40	4.00623	2.15466	38.16	35.04	0.7	178	1877	TR	F	S1	-7.111	-18.923	2	medHigh	8064.28556	62.35551	48.60203	NA	NA	NA	7496.06140760504	6022.10809309362	1.66218	0.966216417742307	23.2065831939679	23.6909275312334	19.4684579721712	19.420717133365	7496.06140760504	6022.10809309362	NA	1.66218	NA	NA	NA	NA	NA	NA	NA	NA	NA	NA	NA	NA	-1473.95331451142	0.803369631815444	-19.6630368184556	-0.218940357353847
7/17/20	7/17/20 14:45	3.90191	2.11451	38.76	34.16	1.24	119	1877	TR	F	S1	-6.905	-18.842	2	medHigh	7249.88064	64.5363	49.83867	NA	NA	NA	7307.03425642764	6087.14939648645	2.30413	0.897245280179401	22.4196094630633	22.7346222378967	18.7798559576297	18.8347146844264	7307.03425642764	6087.14939648645	NA	2.30413	NA	NA	NA	NA	NA	NA	NA	NA	NA	NA	NA	NA	-1219.88485994119	0.833053354188381	-16.6946645811619	-0.182657588220134
7/17/20	7/17/20 14:50	3.98227	2.12523	37.7	34.22	1.32	104.6	1876	TR	F	S1	-6.988	-19.139	2	medHigh	9505.185	64.55699	49.5895	NA	NA	NA	7863.12967808291	5924.91105047331	1.7024	0.6797175701315	23.2065831939679	23.4996664725661	19.271714539445	20.0067195823036	7863.12967808291	5924.91105047331	NA	1.7024	NA	NA	NA	NA	NA	NA	NA	NA	NA	NA	NA	NA	-1938.2186276096	0.753505447962782	-24.6494552037218	-0.283019030732325
7/17/20	7/17/20 14:55	3.77063	2.09254	37.98	34	1.12	169.6	1875	TR	F	S1	-6.934	-18.906	2	medHigh	6302.4426	68.43565	53.54388	NA	NA	NA	6167.89000529097	4837.82522386876	0.44758	0.110337890026158	21.6326357321587	23.3084054138987	18.0912539430882	19.6160512830112	6167.89000529097	4837.82522386876	NA	0.44758	NA	NA	NA	NA	NA	NA	NA	NA	NA	NA	NA	NA	-1330.06478142221	0.784356598402169	-21.5643401597831	-0.24289151714159
7/17/20	7/17/20 15:00	5.34341	2.61076	38.66	34.36	0.84	119.4	1873	TR	F	S1	-7.348	-18.944	2	medHigh	10006.54596	67.05229	53.44396	NA	NA	NA	8419.35653150396	6563.13427026054	5.84243	5.41452241265502	22.2228660303372	22.925883296564	18.2879973758143	19.2253829837188	8419.35653150396	6563.13427026054	NA	5.84243	NA	NA	NA	NA	NA	NA	NA	NA	NA	NA	NA	NA	-1856.22226124342	0.779529201038379	-22.0470798961621	-0.249065129943653
7/17/20	7/17/20 15:05	4.644	2.36377	38.16	34.02	1.36	176.8	1871	TR	F	S1	-6.746	-18.642	2	medHigh	11269.98806	59.17234	47.71463	NA	NA	NA	7989.77834625953	7557.11239369764	3.39198	3.49635323578506	23.403326626694	24.1690801779018	19.6652014048973	19.420717133365	7989.77834625953	7557.11239369764	NA	3.39198	NA	NA	NA	NA	NA	NA	NA	NA	NA	NA	NA	NA	-432.665952561888	0.945847564999792	-5.41524350002079	-0.0556738592779736
7/17/20	7/17/20 15:10	4.23762	2.16626	38.64	34.08	0.64	175.2	1868	TR	F	S1	-7.361	-19.37	2	medHigh	8757.92594	60.59075	47.98144	NA	NA	NA	6475.06828978752	4834.24271308171	2.82833	2.03251739690452	21.8293791648849	23.4996664725661	18.6814842412666	19.2253829837188	6475.06828978752	4834.24271308171	NA	2.82833	NA	NA	NA	NA	NA	NA	NA	NA	NA	NA	NA	NA	-1640.82557670582	0.746593317124744	-25.3406682875256	-0.29223466362028
7/17/20	7/17/20 15:15	4.0505	2.16473	38.12	34.58	1.06	95.4	1866	TR	F	S1	-7.085	-18.897	2	medHigh	6462.67468	67.34967	53.09571	NA	NA	NA	6163.82652472158	4824.76657051591	3.21279	2.79712822402194	22.026122597611	23.4996664725661	18.4847408085405	19.6160512830112	6163.82652472158	4824.76657051591	NA	3.21279	NA	NA	NA	NA	NA	NA	NA	NA	NA	NA	NA	NA	-1339.05995420567	0.782755087471227	-21.7244912528773	-0.244935419312583
7/17/20	7/17/20 15:20	4.07812	2.20906	37.96	34.26	1.04	175.4	1866	TR	F	S1	-7.106	-18.91	2	medHigh	7049.58944	65.92218	52.67536	NA	NA	NA	6274.82670735897	5007.04614390992	1.82987	0.538288051520125	22.6163528957895	23.6909275312334	18.6814842412666	19.420717133365	6274.82670735897	5007.04614390992	NA	1.82987	NA	NA	NA	NA	NA	NA	NA	NA	NA	NA	NA	NA	-1267.78056344905	0.797957677147924	-20.2042322852076	-0.225699719094278
7/17/20	7/17/20 15:25	3.83606	2.12147	38.94	34.58	0.84	175	1862	TR	F	S1	-6.675	-18.911	2	medHigh	9254.40508	60.48774	46.30366	NA	NA	NA	6562.19391867183	4718.06153368431	3.23985	0.964298433825247	22.2228660303372	23.6909275312334	18.6814842412666	19.8113854326574	6562.19391867183	4718.06153368431	NA	3.23985	NA	NA	NA	NA	NA	NA	NA	NA	NA	NA	NA	NA	-1844.13238498752	0.718976243640058	-28.1023756359942	-0.329926962641362
7/17/20	7/17/20 15:30	4.20726	2.17631	38.36	34.94	0.68	155.6	1860	TR	F	S1	-7.086	-18.704	2	medHigh	7446.61648	69.30429	52.02768	NA	NA	NA	6700.63873972291	5657.93993263928	2.98034	1.91875697582391	21.4358922994326	22.7346222378967	18.4847408085405	19.420717133365	6700.63873972291	5657.93993263928	NA	2.98034	NA	NA	NA	NA	NA	NA	NA	NA	NA	NA	NA	NA	-1042.69880708363	0.844388147520583	-15.5611852479417	-0.169142999676141
7/17/20	7/17/20 15:35	3.79918	2.10399	37.72	34.62	1.24	133.6	1860	TR	F	S1	-6.943	-19.273	2	medHigh	6539.8651	69.58849	55.12678	NA	NA	NA	5756.554386253	4766.32264997496	2.31404	1.11011969970125	21.6326357321587	22.5433611792293	18.2879973758143	18.8347146844264	5756.554386253	4766.32264997496	NA	2.31404	NA	NA	NA	NA	NA	NA	NA	NA	NA	NA	NA	NA	-990.231736278042	0.827981867305419	-17.2018132694581	-0.188764024226263
7/17/20	7/17/20 15:40	4.07791	2.19439	37.9	35.06	1.02	170	1860	TR	F	S1	-6.63	-19.346	2	medHigh	10059.93994	58.40608	46.6234	NA	NA	NA	6726.04517743832	6716.3801304319	4.16073	4.22574290369829	21.4358922994326	22.5433611792293	18.4847408085405	18.6393805347802	6726.04517743832	6716.3801304319	NA	4.16073	NA	NA	NA	NA	NA	NA	NA	NA	NA	NA	NA	NA	-9.66504700642326	0.998563041616366	-0.143695838363433	-0.00143799179843383
7/17/20	7/17/20 15:45	4.36074	2.26595	37.96	35.04	0.5	127.4	1861	TR	F	S1	-6.9	-18.764	2	medHigh	10730.79154	55.66211	39.78456	NA	NA	NA	6646.41737723039	9618.54058624176	4.68957	4.84820496823544	21.8293791648849	22.7346222378967	19.271714539445	18.6393805347802	6646.41737723039	9618.54058624176	NA	4.68957	NA	NA	NA	NA	NA	NA	NA	NA	NA	NA	NA	NA	2972.12320901137	1.44717673301611	44.7176733016107	0.369614577728212
7/17/20	7/17/20 15:50	3.88602	2.0875	37.94	35.46	0.98	138.8	1863	TR	F	S1	-7.25	-18.948	2	medHigh	7399.55538	68.01802	50.17961	NA	NA	NA	6126.12192864724	6187.18465009466	4.02347	3.26598811065592	21.0424054339803	22.5433611792293	18.8782276739928	18.444046385134	6126.12192864724	6187.18465009466	NA	4.02347	NA	NA	NA	NA	NA	NA	NA	NA	NA	NA	NA	NA	61.0627214474189	1.00996759812466	0.996759812465938	0.00991824927386607
7/17/20	7/17/20 15:55	3.95856	2.14235	38.56	35.06	1.78	152	1867	TR	F	S1	-7.351	-18.66	2	medHigh	7359.18558	62.88712	49.08378	NA	NA	NA	6016.36491832262	6227.15125383591	3.17627	3.24435630340954	21.4358922994326	23.1171443552314	18.6814842412666	19.2253829837188	6016.36491832262	6227.15125383591	NA	3.17627	NA	NA	NA	NA	NA	NA	NA	NA	NA	NA	NA	NA	210.786335513293	1.03503549707754	3.50354970775378	0.0344357228224874
7/17/20	7/17/20 16:00	4.26978	2.20246	38.02	34.76	1.38	168.8	1872	TR	F	S1	-7.048	-18.677	2	medHigh	6478.05138	64.2357	50.21116	NA	NA	NA	5793.16447385902	6938.40040937211	2.4679	3.84563336377189	20.8456620012542	NA	18.6814842412666	NA	5793.16447385902	6938.40040937211	NA	2.4679	NA	NA	NA	NA	NA	NA	NA	NA	NA	NA	NA	NA	1145.23593551308	1.19768745401254	19.7687454012539	0.180392575849698
7/22/20	7/22/20 7:40	3.72688	2.21884	29.78	34.08	1.88	156.6	1774	TR	W	S1	-6.9	-18.832	2	medHigh	27877.17532	38.01227	26.69981	NA	NA	NA	29049.764644928	31790.5668255223	6.41439140341726	6.2869	NA	NA	NA	NA	29049.764644928	31790.5668255223	NA	6.41439140341726	NA	NA	NA	NA	NA	NA	NA	NA	NA	NA	NA	NA	2740.80218059434	1.09434851586906	9.43485158690563	0.0901592235312768
7/22/20	7/22/20 7:45	3.95701	2.31001	29.92	35.36	2.08	161.2	1770	TR	W	S1	-6.945	-18.63	2	medHigh	23098.7836	44.67475	34.62099	NA	NA	NA	20354.085859512	22765.1460473728	7.76108855409054	8.80695	NA	NA	NA	NA	20354.085859512	22765.1460473728	NA	7.76108855409054	NA	NA	NA	NA	NA	NA	NA	NA	NA	NA	NA	NA	2411.06018786078	1.11845583262753	11.8455832627533	0.111949013128618
7/22/20	7/22/20 7:50	4.07405	2.39776	29.98	35.08	2.16	143.6	1767	TR	W	S1	-7.323	-19.242	2	medHigh	73770.01322	36.49631	29.32693	NA	NA	NA	27405.4429946995	35208.2020978703	9.23302133643912	10.1775	23.0098397612417	NA	17.8945105103621	NA	27405.4429946995	35208.2020978703	NA	9.23302133643912	NA	NA	NA	NA	NA	NA	NA	NA	NA	NA	NA	NA	7802.75910317083	1.28471567143359	28.471567143359	0.250537426497092
7/22/20	7/22/20 7:55	3.89992	2.29463	30.14	34.26	2.06	172.6	1763	TR	W	S1	-6.774	-18.669	2	medHigh	46837.22748	33.44924	25.05879	NA	NA	NA	19799.2538272701	37604.1117080755	6.80883133454214	5.52924	21.4358922994326	21.2045337685579	17.1075367794575	16.6860390383183	19799.2538272701	37604.1117080755	NA	6.80883133454214	NA	NA	NA	NA	NA	NA	NA	NA	NA	NA	NA	NA	17804.8578808054	1.89926913590462	89.9269135904619	0.641469146856357
7/22/20	7/22/20 8:00	4.14414	2.38769	30.06	35.88	2.28	138.4	1758	TR	W	S1	-7.204	-19.122	2	medHigh	31425.69724	44.66902	31.39055	NA	NA	NA	29023.8268925338	31152.4412734966	13.9726320363912	11.0686	22.4196094630633	20.2482284752212	18.0912539430882	16.2953707390259	29023.8268925338	31152.4412734966	NA	13.9726320363912	NA	NA	NA	NA	NA	NA	NA	NA	NA	NA	NA	NA	2128.61438096283	1.07334023830987	7.33402383098698	0.0707755040754675
7/22/20	7/22/20 8:05	3.98759	2.31365	30.28	34.56	2.22	148.8	1753	TR	W	S1	-6.717	-18.695	2	medHigh	43459.59282	48.31896	36.55095	NA	NA	NA	29416.6291001733	31503.9989473828	15.6260213539839	17.6286	22.2228660303372	20.0569674165538	17.8945105103621	16.2953707390259	29416.6291001733	31503.9989473828	NA	15.6260213539839	NA	NA	NA	NA	NA	NA	NA	NA	NA	NA	NA	NA	2087.36984720945	1.0709588389649	7.09588389649019	0.0685543583880432
7/22/20	7/22/20 8:10	5.45668	2.90106	30.48	34.7	2.66	156.2	1748	TR	W	S1	-6.675	-19.4	2	medHigh	34050.90182	55.29385	39.92829	NA	NA	NA	24681.7015729488	29436.5007033118	17.6864373721571	17.1864	24.3870437903247	20.6307505925558	19.0749711067189	16.6860390383183	24681.7015729488	29436.5007033118	NA	17.6864373721571	NA	NA	NA	NA	NA	NA	NA	NA	NA	NA	NA	NA	4754.79913036303	1.19264470548393	19.2644705483932	0.176173282736253
7/22/20	7/22/20 8:15	3.9368	2.33287	30.38	36	2.42	161.4	1742	TR	W	S1	-7.348	-18.907	2	medHigh	107251.69	29.21056	22.79314	NA	NA	NA	50702.9957505885	51091.2641039458	9.84716850479038	11.4641	23.2065831939679	20.0569674165538	18.0912539430882	16.2953707390259	50702.9957505885	51091.2641039458	NA	9.84716850479038	NA	NA	NA	NA	NA	NA	NA	NA	NA	NA	NA	NA	388.268353357307	1.00765770044964	0.765770044963863	0.00762852909058836
7/22/20	7/22/20 8:20	4.40762	2.44121	30.38	33.94	2.02	161.6	1742	TR	W	S1	-7.32	-18.638	2	medHigh	59641.59316	30.0935	23.47637	NA	NA	NA	45790.8974245352	53230.6337801956	9.23450341492048	7.5525	22.6163528957895	18.9094010645497	17.6977670776359	15.318699990795	45790.8974245352	53230.6337801956	NA	9.23450341492048	NA	NA	NA	NA	NA	NA	NA	NA	NA	NA	NA	NA	7439.73635566036	1.16247194910127	16.2471949101266	0.150548728382883
7/22/20	7/22/20 8:25	4.66026	2.54432	30.5	36.42	1.64	147.4	1730	TR	W	S1	-6.71	-19.248	2	medHigh	24552.8573	50.8552	37.63964	NA	NA	NA	22200.6153527294	26174.8870562804	14.6182079866561	15.6012	22.4196094630633	20.0569674165538	18.2879973758143	16.6860390383183	22200.6153527294	26174.8870562804	NA	14.6182079866561	NA	NA	NA	NA	NA	NA	NA	NA	NA	NA	NA	NA	3974.27170355102	1.17901628582842	17.901628582842	0.164680434715489
7/22/20	7/22/20 8:30	4.93452	3.05626	30.6	34.68	0.78	153	1724	TR	W	S1	-6.824	-18.635	2	medHigh	69115.58372	48.74035	33.44372	NA	NA	NA	38865.7739384252	43297.7236500338	27.4836299921293	31.4193	24.780530655777	19.6744452992191	19.271714539445	15.9047024397336	38865.7739384252	43297.7236500338	NA	27.4836299921293	NA	NA	NA	NA	NA	NA	NA	NA	NA	NA	NA	NA	4431.94971160853	1.11403220012112	11.4032200121115	0.10798604604347
7/22/20	7/22/20 8:35	4.15865	2.40342	30.4	35.3	0.78	132.4	1717	TR	W	S1	-6.883	-18.723	2	medHigh	46131.6112	37.31734	27.16531	NA	NA	NA	34900.3019987677	44481.3787158622	14.917457068261	21.1207	29.8958599066567	24.0734496485681	24.1903003575986	19.6160512830112	34900.3019987677	44481.3787158622	NA	14.917457068261	NA	NA	NA	NA	NA	NA	NA	NA	NA	NA	NA	NA	9581.07671709449	1.27452704327409	27.4527043274089	0.242575163341041
7/22/20	7/22/20 8:40	4.06411	2.32374	30.6	36	1.22	117	1711	TR	W	S1	-6.757	-18.972	2	medHigh	46342.01578	36.54303	24.34791	NA	NA	NA	31219.2156079826	37780.5347507021	7.50685760635709	7.99707	21.8293791648849	19.4831842405518	16.9107933467313	15.9047024397336	31219.2156079826	37780.5347507021	NA	7.50685760635709	NA	NA	NA	NA	NA	NA	NA	NA	NA	NA	NA	NA	6561.31914271949	1.21016925041005	21.0169250410052	0.190760226198806
7/22/20	7/22/20 8:45	4.48857	2.59136	31.28	33.58	1.24	138.6	1704	TR	W	S1	-7.171	-18.724	2	medHigh	41158.69382	57.29513	45.125	NA	NA	NA	28146.9219596476	35527.8939998819	21.393268220952	24.263	24.1903003575986	21.0132727098905	19.4684579721712	17.2720414872569	28146.9219596476	35527.8939998819	NA	21.393268220952	NA	NA	NA	NA	NA	NA	NA	NA	NA	NA	NA	NA	7380.9720402343	1.26223016679465	26.2230166794647	0.232880130052455
7/22/20	7/22/20 8:50	4.65617	2.57453	31.42	37.18	1.24	24.8	1698	TR	W	S1	-6.97	-19.03	2	medHigh	114729.0961	36.13681	27.71167	NA	NA	NA	44726.1928873373	52678.5975213945	11.8028037538584	12.428	23.6000700594202	20.6307505925558	18.4847408085405	16.4907048886721	44726.1928873373	52678.5975213945	NA	11.8028037538584	NA	NA	NA	NA	NA	NA	NA	NA	NA	NA	NA	NA	7952.40463405718	1.17780195721305	17.7801957213055	0.163649953280268
7/22/20	7/22/20 8:55	4.26078	2.49608	31.72	35.55	1.38	108	1692	TR	W	S1	-7.225	-18.93	2	medHigh	38920.57684	55.63385	42.31618	NA	NA	NA	22523.2385240001	30481.286499886	16.2661484863026	19.2336	23.9935569248724	21.0132727098905	19.0749711067189	17.4673756369031	22523.2385240001	30481.286499886	NA	16.2661484863026	NA	NA	NA	NA	NA	NA	NA	NA	NA	NA	NA	NA	7958.04797588598	1.35332609772818	35.3326097728181	0.302565338424969
7/22/20	7/22/20 9:00	4.61178	2.71351	31.06	35.63	1.38	109.4	1687	TR	W	S1	-6.889	-18.732	2	medHigh	36419.86704	47.38509	35.74293	NA	NA	NA	26194.6952743958	26055.1135479632	19.5269390980221	15.389	23.9935569248724	19.4831842405518	19.0749711067189	15.7093682900874	26194.6952743958	26055.1135479632	NA	19.5269390980221	NA	NA	NA	NA	NA	NA	NA	NA	NA	NA	NA	NA	-139.581726432625	0.994671374300389	-0.532862569961103	-0.0053428734620691
7/22/20	7/22/20 9:05	4.07632	2.41454	31.9	37.46	1.9	106.4	1687	TR	W	S1	-6.814	-18.614	2	medHigh	63973.26644	32.43555	23.26624	NA	NA	NA	31475.659296493	35710.4187302398	14.3931718054783	12.9848	25.1740175212293	18.3356178885477	19.8619448376235	15.1233658411488	31475.659296493	35710.4187302398	NA	14.3931718054783	NA	NA	NA	NA	NA	NA	NA	NA	NA	NA	NA	NA	4234.75943374684	1.13454076986463	13.4540769864626	0.126227961008656
7/22/20	7/22/20 9:10	3.93547	2.30515	31.56	33.5	1.2	128.2	1677	TR	W	S1	-7.132	-18.83	2	medHigh	38887.08462	37.25529	27.10534	NA	NA	NA	35060.1336601643	42433.9457730762	9.83433108970915	9.72129	22.6163528957895	19.4831842405518	18.2879973758143	15.9047024397336	35060.1336601643	42433.9457730762	NA	9.83433108970915	NA	NA	NA	NA	NA	NA	NA	NA	NA	NA	NA	NA	7373.81211291199	1.21031899605363	21.0318996053635	0.190883957965727
7/22/20	7/22/20 9:15	4.35534	2.48232	32.06	36.3	1.42	167.8	1672	TR	W	S1	-6.818	-19.047	2	medHigh	84903.32736	42.51783	33.07035	NA	NA	NA	39560.749735525	46266.8831968141	11.7269562080474	12.3623	22.9114680448787	20.6307505925558	17.796138793999	15.7093682900874	39560.749735525	46266.8831968141	NA	11.7269562080474	NA	NA	NA	NA	NA	NA	NA	NA	NA	NA	NA	NA	6706.13346128907	1.16951482229537	16.9514822295368	0.15658898100656
7/22/20	7/22/20 9:20	4.05314	2.36873	32.26	35.54	0.9	123.6	1669	TR	W	S1	-6.913	-18.687	2	medHigh	27967.7222	45.18596	34.70143	NA	NA	NA	20621.2423355035	21457.1261325916	11.4536434998663	7.23596	23.6000700594202	19.1006621232171	18.2879973758143	15.7093682900874	20621.2423355035	21457.1261325916	NA	11.4536434998663	NA	NA	NA	NA	NA	NA	NA	NA	NA	NA	NA	NA	835.883797088136	1.04053508433141	4.0535084331413	0.039735085006215
7/22/20	7/22/20 9:25	3.99006	2.30109	32.32	33.52	0.66	122.8	1666	TR	W	S1	-6.956	-18.883	2	medHigh	32186.14574	39.64461	30.16254	NA	NA	NA	20873.446079972	16219.1279395919	6.83821136090801	4.71568	22.026122597611	19.3875537112181	17.3042802121836	15.5140341404412	20873.446079972	16219.1279395919	NA	6.83821136090801	NA	NA	NA	NA	NA	NA	NA	NA	NA	NA	NA	NA	-4654.3181403801	0.777022053639437	-22.2977946360563	-0.252286545954942
7/22/20	7/22/20 9:30	3.87636	2.18234	32.64	36.82	1.3	104	1663	TR	W	S1	-7.297	-19.044	2	medHigh	17741.8311	47.30244	35.45807	NA	NA	NA	15039.573062214	17249.2283337931	3.97778899423885	4.19425	20.0586882703496	19.2919231818844	15.9270761831006	15.5140341404412	15039.573062214	17249.2283337931	NA	3.97778899423885	NA	NA	NA	NA	NA	NA	NA	NA	NA	NA	NA	NA	2209.65527157912	1.14692273925852	14.692273925852	0.137082476905997
7/22/20	7/22/20 9:35	3.68587	2.15301	32.66	33.66	0.92	33.2	1662	TR	W	S1	-6.611	-19.061	2	medHigh	14749.15082	45.67073	35.23437	NA	NA	NA	11227.2427220224	14783.1493890097	1.714698743739	3.47077	19.8619448376235	19.2919231818844	15.5335893176484	15.5140341404412	11227.2427220224	14783.1493890097	NA	1.714698743739	NA	NA	NA	NA	NA	NA	NA	NA	NA	NA	NA	NA	3555.90666698732	1.3167212783253	31.6721278325297	0.275144766593852
7/22/20	7/22/20 9:40	3.87039	2.21569	31.86	34.62	0.86	157.8	1661	TR	W	S1	-6.83	-19.165	2	medHigh	21826.43676	41.18306	31.816	NA	NA	NA	17204.1556324481	17641.5414443875	3.56046402773996	4.01884	20.4521751358019	20.0569674165538	16.3205630485529	16.4907048886721	17204.1556324481	17641.5414443875	NA	3.56046402773996	NA	NA	NA	NA	NA	NA	NA	NA	NA	NA	NA	NA	437.385811939319	1.0254232652438	2.54232652437985	0.0251054690546784
7/22/20	7/22/20 9:45	3.66608	2.06997	32.46	36.18	1	137.4	1662	TR	W	S1	-7.275	-18.625	2	medHigh	22020.89824	42.24865	32.68391	NA	NA	NA	13707.8510719869	14414.1635747024	3.75565158420847	3.79991	18.8782276739928	19.6744452992191	14.9433590194699	15.7093682900874	13707.8510719869	14414.1635747024	NA	3.75565158420847	NA	NA	NA	NA	NA	NA	NA	NA	NA	NA	NA	NA	706.312502715506	1.05152612900493	5.15261290049256	0.0502425651195215
7/22/20	7/22/20 9:50	3.73369	2.1136	32.26	33.3	1.28	119.4	1662	TR	W	S1	-7.002	-19.266	2	medHigh	19003.2016	46.29841	35.02262	NA	NA	NA	14733.7445615952	16971.1816991624	4.97468293040246	3.58231	18.8782276739928	19.2919231818844	15.3368458849222	15.7093682900874	14733.7445615952	16971.1816991624	NA	4.97468293040246	NA	NA	NA	NA	NA	NA	NA	NA	NA	NA	NA	NA	2237.43713756725	1.15185801058336	15.185801058336	0.14137629997527
7/22/20	7/22/20 9:55	3.55186	1.97697	32.68	36.18	1.24	61	1666	TR	W	S1	-7.225	-18.887	2	medHigh	14908.79678	53.05299	42.47255	NA	NA	NA	10351.2992987383	13569.3521922374	4.98709533768389	3.87046	19.0749711067189	19.4831842405518	15.5335893176484	16.6860390383183	10351.2992987383	13569.3521922374	NA	4.98709533768389	NA	NA	NA	NA	NA	NA	NA	NA	NA	NA	NA	NA	3218.05289349906	1.31088395771643	31.0883957716429	0.270701686536272
7/22/20	7/22/20 10:00	3.94104	2.19238	33.28	35.34	1.16	154.6	1670	TR	W	S1	-6.701	-19.171	2	medHigh	17705.23814	49.4267	38.89553	NA	NA	NA	11905.1168702001	13675.961407247	9.2941570737954	4.34182	20.2554317030758	19.1006621232171	16.7140499140052	15.9047024397336	11905.1168702001	13675.961407247	NA	9.2941570737954	NA	NA	NA	NA	NA	NA	NA	NA	NA	NA	NA	NA	1770.84453704696	1.14874650592298	14.8746505922978	0.138671353049165
7/22/20	7/22/20 10:05	4.21267	2.30233	33.06	33.12	1.02	137.8	1676	TR	W	S1	-6.642	-19.229	2	medHigh	39718.12052	38.70501	26.21188	NA	NA	NA	28456.674720269	27696.20726315	12.1110978732539	7.1641	19.8619448376235	20.0569674165538	16.1238196158268	16.2953707390259	28456.674720269	27696.20726315	NA	12.1110978732539	NA	NA	NA	NA	NA	NA	NA	NA	NA	NA	NA	NA	-760.467457119026	0.973276306364167	-2.67236936358331	-0.0270872634562258
7/22/20	7/22/20 10:10	4.01371	2.14622	34.62	36.68	2.2	32.4	1682	TR	W	S1	-7.241	-19.233	2	medHigh	71279.25712	24.06817	18.20651	NA	NA	NA	29581.5405777241	17137.01729707	5.35589313155399	3.98772	20.2554317030758	18.526878947215	16.9107933467313	15.318699990795	29581.5405777241	17137.01729707	NA	5.35589313155399	NA	NA	NA	NA	NA	NA	NA	NA	NA	NA	NA	NA	-12444.5232806542	0.579314564501576	-42.0685435498424	-0.545909659642734
7/22/20	7/22/20 10:15	3.50758	1.88699	33.58	34.78	0.94	128.8	1689	TR	W	S1	-6.688	-19.132	2	medHigh	15183.64694	52.18468	42.17442	NA	NA	NA	10793.8135928406	12925.200370295	4.75142306387517	4.405	18.8782276739928	18.7181400058824	15.1401024521961	15.318699990795	10793.8135928406	12925.200370295	NA	4.75142306387517	NA	NA	NA	NA	NA	NA	NA	NA	NA	NA	NA	NA	2131.38677745443	1.19746373782739	19.7463737827393	0.180205768280674
7/22/20	7/22/20 10:20	3.5155	1.86241	33.64	33.64	0.96	137.4	1698	TR	W	S1	-7.184	-18.608	2	medHigh	21085.45488	49.84644	39.2396	NA	NA	NA	12438.5349091065	10979.8801041704	7.57530565739716	3.13271	18.2879973758143	17.5705736538783	15.3368458849222	14.7326975418564	12438.5349091065	10979.8801041704	NA	7.57530565739716	NA	NA	NA	NA	NA	NA	NA	NA	NA	NA	NA	NA	-1458.65480493604	0.882730979524918	-11.7269020475082	-0.124734791248125
7/22/20	7/22/20 10:25	3.41654	1.83821	34.54	36.38	0.98	121.8	1707	TR	W	S1	-7.258	-19.044	2	medHigh	14897.79454	58.84109	46.10656	NA	NA	NA	11322.4443276902	10882.3523109628	9.53067936320373	3.54602	19.271714539445	17.3793125952109	16.1238196158268	14.5373633922102	11322.4443276902	10882.3523109628	NA	9.53067936320373	NA	NA	NA	NA	NA	NA	NA	NA	NA	NA	NA	NA	-440.092016727385	0.961131006345415	-3.88689936545853	-0.0396445563628944
7/22/20	7/22/20 10:30	3.21025	1.74311	34.9	33.74	0.78	25	1717	TR	W	S1	-7.159	-18.756	2	medHigh	35570.25388	47.84027	35.78073	NA	NA	NA	17241.9009097302	12512.6172676928	6.5129278271562	4.23028	17.5010236449098	17.5705736538783	14.5498721540177	14.5373633922102	17241.9009097302	12512.6172676928	NA	6.5129278271562	NA	NA	NA	NA	NA	NA	NA	NA	NA	NA	NA	NA	-4729.28364203743	0.725709846797199	-27.4290153202801	-0.320605004101663
7/22/20	7/22/20 10:35	3.21376	1.72363	34.96	35.12	0.8	91.6	1717	TR	W	S1	-6.931	-18.9	2	medHigh	21110.32486	45.28833	35.57546	NA	NA	NA	19601.7521908859	15731.5083709536	7.68021719813315	3.0575	17.6977670776359	16.8055294192089	15.1401024521961	14.342029242564	19601.7521908859	15731.5083709536	NA	7.68021719813315	NA	NA	NA	NA	NA	NA	NA	NA	NA	NA	NA	NA	-3870.24381993231	0.802556231593835	-19.7443768406165	-0.219953355910877
7/22/20	7/22/20 10:40	2.87387	1.59241	35.1	35.36	1.34	153.4	1738	TR	W	S1	-6.939	-18.797	2	medHigh	46286.77492	29.17387	19.39612	NA	NA	NA	10408.9120268706	16909.315996543	2.3712922038911	3.00656	16.7140499140052	17.1880515365436	13.7628984231131	14.5373633922102	10408.9120268706	16909.315996543	NA	2.3712922038911	NA	NA	NA	NA	NA	NA	NA	NA	NA	NA	NA	NA	6500.40396967243	1.62450369000061	62.4503690000614	0.48520234759296
7/22/20	7/22/20 10:45	3.05252	1.67891	34.52	33.22	1.12	88.4	1749	TR	W	S1	-6.802	-19.305	2	medHigh	12240.04388	58.96132	45.8145	NA	NA	NA	7354.47881949491	9743.10033671173	3.98285639492881	2.79207	17.3042802121836	17.1880515365436	14.5498721540177	14.1466950929178	7354.47881949491	9743.10033671173	NA	3.98285639492881	NA	NA	NA	NA	NA	NA	NA	NA	NA	NA	NA	NA	2388.62151721682	1.32478460756256	32.4784607562561	0.28124988589368
7/22/20	7/22/20 10:50	3.05199	1.70242	34.98	34.92	1.3	141.4	1760	TR	W	S1	-7.155	-19.153	2	medHigh	12090.59468	54.16626	43.96974	NA	NA	NA	8247.14739760547	10052.5904538714	3.58136569338155	2.27538	18.7798559576297	16.9967904778762	15.5335893176484	14.5373633922102	8247.14739760547	10052.5904538714	NA	3.58136569338155	NA	NA	NA	NA	NA	NA	NA	NA	NA	NA	NA	NA	1805.44305626591	1.21891727760196	21.8917277601964	0.197962987328527
7/22/20	7/22/20 10:55	2.97061	1.69248	34.82	33.66	0.86	87.6	1772	TR	W	S1	-7.02	-18.769	2	medHigh	12085.9473	55.36344	45.64367	NA	NA	NA	7749.10269624462	10207.6554596672	3.9729940344462	2.53313	17.5010236449098	NA	14.5498721540177	NA	7749.10269624462	10207.6554596672	NA	3.9729940344462	NA	NA	NA	NA	NA	NA	NA	NA	NA	NA	NA	NA	2458.55276342258	1.31726934843876	31.7269348438761	0.275560918508596
7/22/20	7/22/20 11:00	3.12588	1.67985	35.12	34	1.06	179.2	1783	TR	W	S1	-6.708	-19.185	2	medHigh	14215.64446	51.89279	41.78977	NA	NA	NA	9830.47653516793	10863.1617477385	3.98977639372047	2.89606	17.6977670776359	NA	14.5498721540177	NA	9830.47653516793	10863.1617477385	NA	3.98977639372047	NA	NA	NA	NA	NA	NA	NA	NA	NA	NA	NA	NA	1032.68521257061	1.10504935430915	10.5049354309146	0.0998899985054498
7/22/20	7/22/20 11:05	3.03686	1.66724	35.04	34.48	0.78	109.6	1795	TR	W	S1	-7.22	-19.121	2	medHigh	16064.37652	49.72573	38.44696	NA	NA	NA	10572.0568675869	10204.5787644517	3.71891565361524	2.66862	17.3042802121836	NA	14.5498721540177	NA	10572.0568675869	10204.5787644517	NA	3.71891565361524	NA	NA	NA	NA	NA	NA	NA	NA	NA	NA	NA	NA	-367.478103135169	0.965240623680163	-3.47593763198369	-0.0353778577620362
7/22/20	7/22/20 11:10	3.65358	1.96009	34.8	33.78	0.92	148.6	1806	TR	W	S1	-6.928	-18.984	2	medHigh	28517.22904	48.92551	37.17779	NA	NA	NA	18652.4497797179	11715.6110066851	14.9364189547137	3.80365	20.0586882703496	NA	16.9107933467313	NA	18652.4497797179	11715.6110066851	NA	14.9364189547137	NA	NA	NA	NA	NA	NA	NA	NA	NA	NA	NA	NA	-6936.8387730328	0.628100391371876	-37.1899608628123	-0.465055266417592
7/22/20	7/22/20 11:15	3.08184	1.61966	34.88	34.76	0.86	38.2	1818	TR	W	S1	-6.989	-18.64	2	medHigh	15445.9473	45.63495	34.65535	NA	NA	NA	8831.52574951657	10827.3401731635	3.71424056781741	2.97324	18.0912539430882	NA	15.1401024521961	NA	8831.52574951657	10827.3401731635	NA	3.71424056781741	NA	NA	NA	NA	NA	NA	NA	NA	NA	NA	NA	NA	1995.81442364689	1.22598749981068	22.598749981068	0.203746641549056
7/22/20	7/22/20 11:20	2.77536	1.47905	35.14	34.5	0.86	31.8	1818	TR	W	S1	-7.302	-19.3	2	medHigh	12108.58576	55.7346	44.037	NA	NA	NA	7202.40878549401	10471.0991809676	3.02249133427647	3.52897	16.7140499140052	NA	14.3531287212915	NA	7202.40878549401	10471.0991809676	NA	3.02249133427647	NA	NA	NA	NA	NA	NA	NA	NA	NA	NA	NA	NA	3268.69039547356	1.45383294573016	45.3832945730164	0.374203479615285
7/22/20	7/22/20 11:25	2.83324	1.48591	35.16	34	0.84	157.6	1840	TR	W	S1	-7.116	-19.258	2	medHigh	12512.62296	56.21904	46.83187	NA	NA	NA	8780.87532539356	9109.07920598545	5.15288107251475	2.73072	15.9270761831006	NA	13.3694115576608	NA	8780.87532539356	9109.07920598545	NA	5.15288107251475	NA	NA	NA	NA	NA	NA	NA	NA	NA	NA	NA	NA	328.203880591893	1.03737712567707	3.73771256770672	0.0366955330266202
7/22/20	7/22/20 11:30	2.75305	1.4565	34.94	35.18	0.9	20.4	1850	TR	W	S1	-7.171	-19.326	2	medHigh	19866.8601	39.38016	29.5795	NA	NA	NA	11115.0842681755	9596.3303403717	4.83892018245513	2.40052	16.3205630485529	NA	13.9596418558392	NA	11115.0842681755	9596.3303403717	NA	4.83892018245513	NA	NA	NA	NA	NA	NA	NA	NA	NA	NA	NA	NA	-1518.75392780375	0.863361006434092	-13.6638993565908	-0.146922359685713
7/22/20	7/22/20 11:35	2.79077	1.43109	35.36	33.66	1.1	40.6	1860	TR	W	S1	-6.964	-18.793	2	medHigh	16390.98966	61.26562	50.6432	NA	NA	NA	9069.67168422716	9350.01374106199	3.741016059205	2.16849	16.3205630485529	NA	13.7628984231131	NA	9069.67168422716	9350.01374106199	NA	3.741016059205	NA	NA	NA	NA	NA	NA	NA	NA	NA	NA	NA	NA	280.342056834836	1.03090983517324	3.09098351732369	0.0304417474503228
7/22/20	7/22/20 11:40	2.82853	1.37274	35.34	33.9	1.38	144	1870	TR	W	S1	-7.092	-18.696	2	medHigh	17734.53554	43.66867	33.65588	NA	NA	NA	11802.0348841931	11479.1428505873	4.25319404851121	2.83592	15.7303327503745	NA	13.3694115576608	NA	11802.0348841931	11479.1428505873	NA	4.25319404851121	NA	NA	NA	NA	NA	NA	NA	NA	NA	NA	NA	NA	-322.892033605836	0.972640986340559	-2.73590136594408	-0.0277402408962881
7/22/20	7/22/20 11:45	2.68605	1.44107	35.24	34.36	1.38	124.2	1880	TR	W	S1	-7.139	-18.672	2	medHigh	14454.38596	72.26754	55.92069	NA	NA	NA	9350.37336353007	9624.49029103206	15.3240478634059	11.3801	18.2879973758143	NA	15.3368458849222	NA	9350.37336353007	9624.49029103206	NA	15.3240478634059	NA	NA	NA	NA	NA	NA	NA	NA	NA	NA	NA	NA	274.116927501991	1.0293161477991	2.93161477990974	0.0288946475640116
7/22/20	7/22/20 11:50	2.52822	1.27272	35.2	34.36	0.88	139	1889	TR	W	S1	-7.02	-19.136	2	medHigh	15618.73382	55.01488	41.19176	NA	NA	NA	8244.28601467579	7711.45592727011	3.98827251996732	2.19566	15.1401024521961	NA	12.5824378267562	NA	8244.28601467579	7711.45592727011	NA	3.98827251996732	NA	NA	NA	NA	NA	NA	NA	NA	NA	NA	NA	NA	-532.830087405674	0.93536977168706	-6.463022831294	-0.0668133501339886
7/22/20	7/22/20 11:55	2.45748	1.18879	34.62	35	0.82	143.6	1897	TR	W	S1	-6.916	-18.924	2	medHigh	9099.79732	60.75189	47.59674	NA	NA	NA	7013.28566103425	6942.84446055144	2.96750186356349	1.88589	13.9596418558392	NA	11.7954640958517	NA	7013.28566103425	6942.84446055144	NA	2.96750186356349	NA	NA	NA	NA	NA	NA	NA	NA	NA	NA	NA	NA	-70.4412004828146	0.989956034320093	-1.00439656799074	-0.0100947466173291
7/22/20	7/22/20 12:00	2.45395	1.23636	35.98	34.34	1.78	84	1905	TR	W	S1	-6.611	-19.375	2	medHigh	16212.54322	45.92209	33.80093	NA	NA	NA	10356.8135344985	8528.35082520648	4.37225072063552	2.11599	14.1563852885654	NA	12.188950961304	NA	10356.8135344985	8528.35082520648	NA	4.37225072063552	NA	NA	NA	NA	NA	NA	NA	NA	NA	NA	NA	NA	-1828.46270929199	0.823453159294469	-17.6546840705531	-0.194248611013175
7/22/20	7/22/20 12:05	2.33597	1.22634	35.68	34.72	1.08	92.4	1912	TR	W	S1	-6.819	-19.356	2	medHigh	8792.19236	63.72571	50.56622	NA	NA	NA	6741.35636453561	7281.0180836497	4.68806420879684	2.56541	14.5498721540177	NA	12.5824378267562	NA	6741.35636453561	7281.0180836497	NA	4.68806420879684	NA	NA	NA	NA	NA	NA	NA	NA	NA	NA	NA	NA	539.661719114097	1.08005239449336	8.00523944933554	0.0770095533791639
7/22/20	7/22/20 12:10	2.33525	1.17825	36.5	35.38	1.68	171.6	1919	TR	W	S1	-6.797	-18.768	2	medHigh	8866.28002	61.34531	47.54408	NA	NA	NA	6649.30574328353	6772.70838605185	4.18331840716923	2.10738	14.1563852885654	NA	11.9922075285778	NA	6649.30574328353	6772.70838605185	NA	4.18331840716923	NA	NA	NA	NA	NA	NA	NA	NA	NA	NA	NA	NA	123.402642768317	1.01855872590803	1.85587259080342	0.018388614235096
7/22/20	7/22/20 12:15	2.27347	1.18858	36.74	34.86	2.08	144.2	1925	TR	W	S1	-6.648	-18.669	2	medHigh	10096.54098	54.57605	41.03591	NA	NA	NA	6196.23795468126	7891.06555354782	3.49152558308473	2.13162	13.5661549903869	NA	11.9922075285778	NA	6196.23795468126	7891.06555354782	NA	3.49152558308473	NA	NA	NA	NA	NA	NA	NA	NA	NA	NA	NA	NA	1694.82759886655	1.27352526020827	27.352526020827	0.241788850504318
7/22/20	7/22/20 12:20	2.39254	1.26041	36.08	36.02	0.98	152.8	1925	TR	W	S1	-6.944	-18.869	2	medHigh	12858.08986	53.55325	40.30801	NA	NA	NA	7639.47545773852	7303.70332018358	4.77128945410699	2.42737	14.3531287212915	NA	12.3856943940301	NA	7639.47545773852	7303.70332018358	NA	4.77128945410699	NA	NA	NA	NA	NA	NA	NA	NA	NA	NA	NA	NA	-335.772137554937	0.95604774969009	-4.395225030991	-0.0449474198034931
7/22/20	7/22/20 12:25	2.33055	1.21606	35.6	35.3	1.3	147.2	1935	TR	W	S1	-7.026	-19.088	2	medHigh	13255.15186	51.26231	38.264	NA	NA	NA	8643.16431032858	8147.34909408077	4.50218323338042	4.04132	14.9433590194699	NA	12.5824378267562	NA	8643.16431032858	8147.34909408077	NA	4.50218323338042	NA	NA	NA	NA	NA	NA	NA	NA	NA	NA	NA	NA	-495.815216247811	0.942634988940878	-5.73650110591224	-0.0590761455751442
7/22/20	7/22/20 12:30	2.28004	1.16834	34.74	34.96	0.76	170.6	1939	TR	W	S1	-6.751	-19.239	2	medHigh	10308.04554	56.36104	41.81688	NA	NA	NA	5857.28350815239	6256.377310963	2.94713418208063	1.10922	13.9596418558392	NA	11.9922075285778	NA	5857.28350815239	6256.377310963	NA	2.94713418208063	NA	NA	NA	NA	NA	NA	NA	NA	NA	NA	NA	NA	399.093802810619	1.06813633013583	6.81363301358293	0.0659153823313579
7/22/20	7/22/20 12:35	2.10669	1.0968	36.4	35.14	0.74	130.8	1943	TR	W	S1	-7.193	-19.172	2	medHigh	12463.72036	60.6256	47.28971	NA	NA	NA	6223.10246310908	5946.62864798693	4.52308489902202	2.44601	12.9759246922085	NA	11.0084903649471	NA	6223.10246310908	5946.62864798693	NA	4.52308489902202	NA	NA	NA	NA	NA	NA	NA	NA	NA	NA	NA	NA	-276.473815122149	0.955572993251983	-4.44270067480171	-0.0454441254911887
7/22/20	7/22/20 12:40	2.29457	1.14656	35.74	34.32	1	78.8	1946	TR	W	S1	-6.819	-19.29	2	medHigh	10168.72784	62.87316	45.53782	NA	NA	NA	6283.54471383709	6404.38832722187	4.8959148181723	3.15853	13.3694115576608	NA	11.4019772303994	NA	6283.54471383709	6404.38832722187	NA	4.8959148181723	NA	NA	NA	NA	NA	NA	NA	NA	NA	NA	NA	NA	120.843613384784	1.01923175832881	1.92317583288097	0.0190491654060369
7/22/20	7/22/20 12:45	2.45986	1.24523	36.66	33.68	0.96	123	1948	TR	W	S1	-7.33	-18.868	2	medHigh	21340.09996	44.02842	33.318	NA	NA	NA	11120.4450061121	8656.63049088415	1.94079199559832	1.05089	14.1563852885654	NA	12.188950961304	NA	11120.4450061121	8656.63049088415	NA	1.94079199559832	NA	NA	NA	NA	NA	NA	NA	NA	NA	NA	NA	NA	-2463.81451522791	0.778442812866415	-22.1557187133585	-0.250459748509776
7/22/20	7/22/20 12:50	2.45252	1.2404	35.28	32.4	1.06	96.6	1950	TR	W	S1	-6.86	-19.237	2	medHigh	9663.3505	60.56458	47.82631	NA	NA	NA	6107.44838239628	6507.53949193679	4.59765742143361	1.9436	13.9596418558392	NA	12.188950961304	NA	6107.44838239628	6507.53949193679	NA	4.59765742143361	NA	NA	NA	NA	NA	NA	NA	NA	NA	NA	NA	NA	400.091109540513	1.06550871730553	6.55087173055297	0.063452353945432
7/22/20	7/22/20 12:55	2.30411	1.16193	35.4	32.66	0.8	67.8	1951	TR	W	S1	-6.766	-18.992	2	medHigh	9230.98176	74.51114	63.07517	NA	NA	NA	5057.19843644765	5797.69979407974	4.03347591364894	1.76566	14.3531287212915	NA	12.188950961304	NA	5057.19843644765	5797.69979407974	NA	4.03347591364894	NA	NA	NA	NA	NA	NA	NA	NA	NA	NA	NA	NA	740.501357632092	1.14642521287977	14.6425212879771	0.136648590381197
7/22/20	7/22/20 13:00	2.95996	1.52193	37.02	33.86	1.04	143.2	1951	TR	W	S1	-6.872	-18.712	2	medHigh	22003.88042	43.92811	34.59393	NA	NA	NA	11461.7626952969	10675.5328963638	9.17948125129983	10.6699	14.5498721540177	NA	12.7791812594824	NA	11461.7626952969	10675.5328963638	NA	9.17948125129983	NA	NA	NA	NA	NA	NA	NA	NA	NA	NA	NA	NA	-786.229798933171	0.93140411123188	-6.85958887681196	-0.0710620344089441
7/22/20	7/22/20 13:05	2.79188	1.31344	37.38	34.98	0.98	135.4	1951	TR	W	S1	-7.389	-19.118	2	medHigh	14217.3888	48.25053	36.1255	NA	NA	NA	8199.31779899773	8559.87833512579	4.63513439126752	3.7906	15.1401024521961	NA	12.3856943940301	NA	8199.31779899773	8559.87833512579	NA	4.63513439126752	NA	NA	NA	NA	NA	NA	NA	NA	NA	NA	NA	NA	360.560536128063	1.04397445555436	4.39744555543557	0.0430350213012915
7/22/20	7/22/20 13:10	2.76395	1.43831	36.54	35.26	0.92	77.6	1950	TR	W	S1	-7.027	-18.931	2	medHigh	25477.89504	51.02044	37.69719	NA	NA	NA	10648.8361887307	11664.0009504748	9.55975425576461	7.27326	14.7466155867438	NA	12.7791812594824	NA	10648.8361887307	11664.0009504748	NA	9.55975425576461	NA	NA	NA	NA	NA	NA	NA	NA	NA	NA	NA	NA	1015.16476174412	1.0953310524974	9.53310524974017	0.0910566486234976
7/22/20	7/22/20 13:15	3.50563	1.75064	37.54	35.16	1.24	166.8	1949	TR	W	S1	-6.809	-18.919	2	medHigh	60799.53752	36.89883	27.03111	NA	NA	NA	15767.3533347155	13786.3173777373	21.1228978744619	7.97489	18.6814842412666	NA	15.3368458849222	NA	15767.3533347155	13786.3173777373	NA	21.1228978744619	NA	NA	NA	NA	NA	NA	NA	NA	NA	NA	NA	NA	-1981.03595697824	0.87435837106431	-12.564162893569	-0.134264951825513
7/22/20	7/22/20 13:20	2.65188	1.31619	37.42	34.94	0.76	115.6	1948	TR	W	S1	-6.914	-19.165	2	medHigh	15585.48018	47.48821	37.32652	NA	NA	NA	10042.4153773287	7440.47836832479	4.70523888296324	3.5778	15.9270761831006	NA	13.5661549903869	NA	10042.4153773287	7440.47836832479	NA	4.70523888296324	NA	NA	NA	NA	NA	NA	NA	NA	NA	NA	NA	NA	-2601.93700900389	0.740905259219021	-25.9094740780979	-0.299882517165201
7/22/20	7/22/20 13:25	2.74823	1.39348	36.44	35.64	0.78	135	1946	TR	W	S1	-7.317	-19.18	2	medHigh	19290.56834	45.74856	32.57353	NA	NA	NA	8852.36920220684	8964.72661302902	3.26146559176059	2.84854	15.5335893176484	NA	13.5661549903869	NA	8852.36920220684	8964.72661302902	NA	3.26146559176059	NA	NA	NA	NA	NA	NA	NA	NA	NA	NA	NA	NA	112.357410822171	1.01269235480985	1.26923548098469	0.0126124820137391
7/22/20	7/22/20 13:30	2.38425	1.1656	36.7	34.74	1.28	159.6	1943	TR	W	S1	-7	-18.655	2	medHigh	10029.35674	78.27529	63.68157	NA	NA	NA	4899.9530226676	5493.74902750068	5.644397144169	2.69087	13.9596418558392	NA	11.9922075285778	NA	4899.9530226676	5493.74902750068	NA	5.644397144169	NA	NA	NA	NA	NA	NA	NA	NA	NA	NA	NA	NA	593.796004833082	1.12118401994593	12.1184019945932	0.114385287572189
7/22/20	7/22/20 13:35	2.54994	1.16115	36.4	34.9	1	157.8	1941	TR	W	S1	-7.331	-18.652	2	medHigh	10230.60512	61.42785	47.63854	NA	NA	NA	5661.58616409413	5857.79230546272	2.13723278019445	1.4199	13.5661549903869	NA	11.7954640958517	NA	5661.58616409413	5857.79230546272	NA	2.13723278019445	NA	NA	NA	NA	NA	NA	NA	NA	NA	NA	NA	NA	196.206141368591	1.03465568405775	3.4655684057753	0.0340686989616233
7/24/20	7/24/20 8:00	3.5918	1.07155	29.62	34.02	1.14	109	1747	TR	F	S1	-6.894	-19.088	2	medHigh	33038.3416	40.70302	28.6118	NA	NA	NA	36241.8013233617	24356.9329165094	9.13071433068141	4.76795	10.4939144831864	8.84431260495955	8.67733890282445	7.6638520086027	36241.8013233617	24356.9329165094	NA	9.13071433068141	NA	NA	NA	NA	NA	NA	NA	NA	NA	NA	NA	NA	-11884.8684068523	0.672067392544552	-32.7932607455448	-0.397396656962713
7/24/20	7/24/20 8:05	3.58515	1.0205	29.62	35.9	1.12	48.4	1746	TR	F	S1	-6.814	-18.839	2	medHigh	18329.02006	43.4911	33.17961	NA	NA	NA	24180.3958226209	21989.2974501881	5.29192400886569	4.77135	10.8764366005211	11.2052337976732	9.26334135176302	9.04105603768569	24180.3958226209	21989.2974501881	NA	5.29192400886569	NA	NA	NA	NA	NA	NA	NA	NA	NA	NA	NA	NA	-2191.09837243283	0.909385338912317	-9.06146610876833	-0.0949863594362517
7/24/20	7/24/20 8:10	3.32172	0.91283	30.02	35.18	1.62	34.4	1745	TR	F	S1	-7.392	-18.798	2	medHigh	55717.5059	32.44429	23.85798	NA	NA	NA	40670.3790464404	13137.4212400635	6.60084995353597	1.76151	10.4939144831864	9.04105603768569	9.06800720211683	7.6638520086027	40670.3790464404	13137.4212400635	NA	6.60084995353597	NA	NA	NA	NA	NA	NA	NA	NA	NA	NA	NA	NA	-27532.9578063769	0.323021853940978	-67.6978146059022	-1.13003529878827
7/24/20	7/24/20 8:15	2.87199	0.78572	30.28	34.18	2.1	145.6	1744	TR	F	S1	-6.951	-19.368	2	medHigh	30809.13016	35.31906	25.46917	NA	NA	NA	19771.8969737261	11120.7229376689	5.66131027507398	1.61261	9.15508707251495	8.64756917223341	7.89600230423968	7.27036514315042	19771.8969737261	11120.7229376689	NA	5.66131027507398	NA	NA	NA	NA	NA	NA	NA	NA	NA	NA	NA	NA	-8651.17403605725	0.562450985479372	-43.7549014520628	-0.575451285625765
7/24/20	7/24/20 8:20	2.98479	0.8468	30.46	35.88	1.92	139.6	1744	TR	F	S1	-7.191	-18.631	2	medHigh	18060.0164	55.96713	37.76635	NA	NA	NA	22869.6418244967	13128.124365569	8.95440147957851	2.66459	10.1113923658517	8.84431260495955	8.67733890282445	7.6638520086027	22869.6418244967	13128.124365569	NA	8.95440147957851	NA	NA	NA	NA	NA	NA	NA	NA	NA	NA	NA	NA	-9741.51745892773	0.574041537961774	-42.5958462038226	-0.555053519493786
7/24/20	7/24/20 8:25	3.20029	0.89923	29.84	35.32	0.64	131.4	1742	TR	F	S1	-6.803	-19.288	2	medHigh	76924.3023	34.85711	26.63528	NA	NA	NA	40975.6138431606	33184.9712023595	9.43166344348552	5.32106	10.4939144831864	10.0247732013164	8.67733890282445	8.64756917223341	40975.6138431606	33184.9712023595	NA	9.43166344348552	NA	NA	NA	NA	NA	NA	NA	NA	NA	NA	NA	NA	-7790.64264080112	0.809871240230328	-19.0128759769672	-0.210880006630165
7/24/20	7/24/20 8:30	3.28296	0.92951	30.02	34.04	1.56	135.2	1741	TR	F	S1	-6.674	-19.172	2	medHigh	24750.82338	44.82296	33.81217	NA	NA	NA	23690.4284326949	13346.272398179	9.97255670336816	2.21939	10.1113923658517	8.45082573950727	9.06800720211683	7.46710857587656	23690.4284326949	13346.272398179	NA	9.97255670336816	NA	NA	NA	NA	NA	NA	NA	NA	NA	NA	NA	NA	-10344.1560345159	0.563361377616961	-43.6638622383039	-0.573833978220245
7/24/20	7/24/20 8:35	3.17645	0.7934	30.32	35.98	1.56	141.2	1741	TR	F	S1	-7.148	-18.739	2	medHigh	17707.55566	40.7134	28.45598	NA	NA	NA	17051.8452253909	9752.07834018714	3.60271416209474	1.22118	9.728870248517	8.05733887405499	8.28667060353206	7.07362171042428	17051.8452253909	9752.07834018714	NA	3.60271416209474	NA	NA	NA	NA	NA	NA	NA	NA	NA	NA	NA	NA	-7299.76688520377	0.571907509790547	-42.8092490209453	-0.558777996846947
7/24/20	7/24/20 8:40	3.01898	0.76501	30.3	35.22	1.24	133.4	1741	TR	F	S1	-7.31	-19.363	2	medHigh	10954.54302	45.30087	35.16966	NA	NA	NA	12893.2563941341	10004.9900102097	3.1279259615353	1.24954	8.77256495518026	8.84431260495955	7.50533400494729	7.6638520086027	12893.2563941341	10004.9900102097	NA	3.1279259615353	NA	NA	NA	NA	NA	NA	NA	NA	NA	NA	NA	NA	-2888.26638392442	0.775986275644183	-22.4013724355817	-0.253620444980855
7/24/20	7/24/20 8:45	3.04322	0.75951	30.3	34.06	1.24	135	1742	TR	F	S1	-7.077	-19.097	2	medHigh	12118.55656	43.93669	34.40793	NA	NA	NA	12725.6022779087	10033.5765614671	4.1162543558875	1.24849	9.15508707251495	9.43454290313798	8.28667060353206	8.05733887405499	12725.6022779087	10033.5765614671	NA	4.1162543558875	NA	NA	NA	NA	NA	NA	NA	NA	NA	NA	NA	NA	-2692.02571644156	0.788455928634918	-21.1544071365082	-0.237678766804485
7/24/20	7/24/20 8:50	3.29216	0.79361	30.44	35.88	1.34	116.2	1743	TR	F	S1	-7.104	-18.704	2	medHigh	16675.81308	44.12658	31.36474	NA	NA	NA	14302.3050742083	9674.41332932649	5.30056583412835	1.3412	9.53760918984965	8.64756917223341	7.89600230423968	7.6638520086027	14302.3050742083	9674.41332932649	NA	5.30056583412835	NA	NA	NA	NA	NA	NA	NA	NA	NA	NA	NA	NA	-4627.89174488184	0.676423365263868	-32.3576634736132	-0.390936118994499
7/24/20	7/24/20 8:55	3.28052	0.81876	30.78	35.3	1.6	118.8	1745	TR	F	S1	-7.184	-18.907	2	medHigh	13939.88086	48.31469	37.70041	NA	NA	NA	13284.8335384851	10515.6244612978	4.89046600022611	1.5332	9.15508707251495	9.43454290313798	8.09133645388587	7.6638520086027	13284.8335384851	10515.6244612978	NA	4.89046600022611	NA	NA	NA	NA	NA	NA	NA	NA	NA	NA	NA	NA	-2769.20907718729	0.791551089506307	-20.8448910493693	-0.233760854041964
7/24/20	7/24/20 9:00	3.65112	1.12823	30.74	33.98	2.36	178.6	1748	TR	F	S1	-7.282	-19.344	2	medHigh	16979.335	49.51294	38.31006	NA	NA	NA	17383.1799520326	9849.87329525054	10.9757712683494	3.51673	11.9283724231915	9.82802976859026	9.94701087552469	8.25408230678113	17383.1799520326	9849.87329525054	NA	10.9757712683494	NA	NA	NA	NA	NA	NA	NA	NA	NA	NA	NA	NA	-7533.30665678206	0.566632418373993	-43.3367581626007	-0.568044477595941
7/24/20	7/24/20 9:05	3.28997	0.86775	30.92	36.42	2.04	168.4	1748	TR	F	S1	-6.802	-19.14	2	medHigh	16845.76074	47.41859	35.22441	NA	NA	NA	15699.1378749651	11581.9298923016	7.94252329406286	4.2036	11.8327418938578	11.4019772303994	9.8493438007016	9.43454290313798	15699.1378749651	11581.9298923016	NA	7.94252329406286	NA	NA	NA	NA	NA	NA	NA	NA	NA	NA	NA	NA	-4117.2079826635	0.737743052169185	-26.2256947830815	-0.304159682798574
7/24/20	7/24/20 9:10	3.67599	1.04646	30.82	35.52	1.5	132.2	1755	TR	F	S1	-7.281	-18.935	2	medHigh	21378.0346	45.3661	35.79807	NA	NA	NA	21567.0172594717	11971.3925352699	7.65117499847995	2.34711	11.2589587178558	10.0247732013164	9.26334135176302	8.64756917223341	21567.0172594717	11971.3925352699	NA	7.65117499847995	NA	NA	NA	NA	NA	NA	NA	NA	NA	NA	NA	NA	-9595.62472420184	0.555078729304227	-44.4921270695773	-0.588645320693905
7/24/20	7/24/20 9:15	4.34066	1.21497	30.16	33.92	1.08	14.8	1760	TR	F	S1	-6.936	-18.995	2	medHigh	28799.62214	47.7788	35.75922	NA	NA	NA	25602.8912404587	19153.9827613203	16.0056949884746	7.85139	12.0240029525252	10.811746932221	10.240012099994	8.84431260495955	25602.8912404587	19153.9827613203	NA	16.0056949884746	NA	NA	NA	NA	NA	NA	NA	NA	NA	NA	NA	NA	-6448.90847913839	0.748117959859644	-25.1882040140356	-0.290194613093935
7/24/20	7/24/20 9:20	3.75398	1.0482	29.58	35.94	1.04	171.6	1766	TR	F	S1	-7.122	-18.879	2	medHigh	43085.47468	40.88008	34.56817	NA	NA	NA	34119.6152134271	29843.4151888889	7.07991002736522	5.06627	11.4502197765231	11.2052337976732	9.26334135176302	9.23779947041184	34119.6152134271	29843.4151888889	NA	7.07991002736522	NA	NA	NA	NA	NA	NA	NA	NA	NA	NA	NA	NA	-4276.20002453823	0.874670332657931	-12.5329667342069	-0.133908226294063
7/24/20	7/24/20 9:25	3.61996	0.941	30.7	35.4	1.2	116	1772	TR	F	S1	-7.309	-19.227	2	medHigh	13161.70696	50.02017	39.45248	NA	NA	NA	15150.5064527723	11987.4072962036	4.90497075359887	2.16688	10.4939144831864	10.4182600667687	8.67733890282445	8.64756917223341	15150.5064527723	11987.4072962036	NA	4.90497075359887	NA	NA	NA	NA	NA	NA	NA	NA	NA	NA	NA	NA	-3163.09915656867	0.791221556425933	-20.8778443574068	-0.234177253814834
7/24/20	7/24/20 9:30	4.07501	1.14769	30.06	33.92	0.88	50.6	1779	TR	F	S1	-7.101	-18.769	2	medHigh	18496.977	44.94979	35.82016	NA	NA	NA	16246.2719917908	13457.4341719517	9.07218312830341	6.56814	10.6851755418537	10.811746932221	9.06800720211683	9.23779947041184	16246.2719917908	13457.4341719517	NA	9.07218312830341	NA	NA	NA	NA	NA	NA	NA	NA	NA	NA	NA	NA	-2788.8378198391	0.82833982951607	-17.166017048393	-0.188331786676141
7/24/20	7/24/20 9:35	4.0122	1.06025	29.7	36.24	0.88	175.8	1786	TR	F	S1	-7.322	-18.71	2	medHigh	24893.96046	41.62537	30.05254	NA	NA	NA	19532.3753798264	19790.4449976179	6.54688486059688	6.38611	11.4502197765231	12.5824378267562	9.65400965105541	10.0247732013164	19532.3753798264	19790.4449976179	NA	6.54688486059688	NA	NA	NA	NA	NA	NA	NA	NA	NA	NA	NA	NA	258.069617791512	1.01321240313956	1.32124031395615	0.0131258806215431
7/24/20	7/24/20 9:40	4.30018	1.04285	29.76	35.16	0.82	160.2	1794	TR	F	S1	-7.28	-18.657	2	medHigh	52588.69692	29.7156	23.08445	NA	NA	NA	30630.6841959509	29714.7886452166	11.7158406194371	6.64841	10.6851755418537	11.0084903649471	9.06800720211683	9.04105603768569	30630.6841959509	29714.7886452166	NA	11.7158406194371	NA	NA	NA	NA	NA	NA	NA	NA	NA	NA	NA	NA	-915.895550734214	0.970098756368776	-2.99012436312242	-0.0303574019776054
7/24/20	7/24/20 9:45	4.31675	1.10905	30.24	33.64	1.3	122.6	1802	TR	F	S1	-7.252	-19.194	2	medHigh	57788.00648	35.76245	27.1264	NA	NA	NA	40868.4599031734	24596.8871363411	11.5785304071931	4.08706	10.8764366005211	11.0084903649471	8.87267305247064	8.84431260495955	40868.4599031734	24596.8871363411	NA	11.5785304071931	NA	NA	NA	NA	NA	NA	NA	NA	NA	NA	NA	NA	-16271.5727668323	0.601855004925966	-39.8144995074034	-0.507738718288393
7/24/20	7/24/20 9:50	4.51456	1.12239	30.5	36.12	1.52	153	1802	TR	F	S1	-7.031	-19.385	2	medHigh	23919.2576	41.13194	31.5995	NA	NA	NA	25473.8859942956	22013.4327021515	9.23753295769857	5.33837	11.4502197765231	10.4182600667687	9.8493438007016	8.25408230678113	25473.8859942956	22013.4327021515	NA	9.23753295769857	NA	NA	NA	NA	NA	NA	NA	NA	NA	NA	NA	NA	-3460.45329214414	0.864156835242215	-13.5843164757785	-0.146001004380173
7/24/20	7/24/20 9:55	4.56851	1.00346	30.52	35.02	1.24	138.6	1819	TR	F	S1	-7.395	-19.065	2	medHigh	23226.45266	46.42386	37.19973	NA	NA	NA	20678.1165503057	13127.4542988402	9.80934281060791	2.17056	11.0676976591884	9.43454290313798	8.87267305247064	7.6638520086027	20678.1165503057	13127.4542988402	NA	9.80934281060791	NA	NA	NA	NA	NA	NA	NA	NA	NA	NA	NA	NA	-7550.66225146546	0.634847679038068	-36.5152320961932	-0.454370184394784
7/24/20	7/24/20 10:00	5.32777	1.2633	30.12	33.6	0.6	84.6	1829	TR	F	S1	-7.307	-19.004	2	medHigh	29764.12758	46.25686	35.36231	NA	NA	NA	22985.2032261308	19469.7383032768	13.9065923628833	6.70004	12.5977861285272	11.4019772303994	10.240012099994	9.43454290313798	22985.2032261308	19469.7383032768	NA	13.9065923628833	NA	NA	NA	NA	NA	NA	NA	NA	NA	NA	NA	NA	-3515.46492285399	0.847055303872301	-15.2944696127699	-0.16598929263365
7/24/20	7/24/20 10:05	5.39874	1.19718	30.38	36.1	1.04	141.6	1838	TR	F	S1	-6.797	-18.699	2	medHigh	30527.5991	42.73015	34.20742	NA	NA	NA	26340.993322796	12642.6895155431	11.0501040427713	3.31452	12.0240029525252	10.2215166340425	9.8493438007016	7.86059544132885	26340.993322796	12642.6895155431	NA	11.0501040427713	NA	NA	NA	NA	NA	NA	NA	NA	NA	NA	NA	NA	-13698.3038072529	0.47996251927986	-52.003748072014	-0.734047262962605
7/24/20	7/24/20 10:10	5.37198	1.29214	30.38	34.96	0.86	159.2	1847	TR	F	S1	-7.249	-18.797	2	medHigh	52129.6385	41.31223	35.60356	NA	NA	NA	29756.5971953454	15162.1258467279	12.8040785396507	4.01654	12.2152640111925	10.0247732013164	9.65400965105541	8.25408230678113	29756.5971953454	15162.1258467279	NA	12.8040785396507	NA	NA	NA	NA	NA	NA	NA	NA	NA	NA	NA	NA	-14594.4713486175	0.509538296573092	-49.0461703426908	-0.67425026413313
7/24/20	7/24/20 10:15	4.42705	0.88254	30.86	33.56	1.1	174	1857	TR	F	S1	-6.627	-19.113	2	medHigh	20349.17344	40.95805	33.34251	NA	NA	NA	22854.6485529362	20148.1409822503	5.75760178581909	3.6499	11.2589587178558	9.23779947041184	9.06800720211683	7.86059544132885	22854.6485529362	20148.1409822503	NA	5.75760178581909	NA	NA	NA	NA	NA	NA	NA	NA	NA	NA	NA	NA	-2706.50757068592	0.881577370817273	-11.8422629182727	-0.12604250922364
7/24/20	7/24/20 10:20	4.14149	0.76378	30.58	36.34	0.76	47.4	1866	TR	F	S1	-7.081	-19.034	2	medHigh	11851.34534	40.71077	33.00811	NA	NA	NA	11013.1578470086	11832.7408775657	2.80341615993185	1.89402	8.58130389651291	8.64756917223341	6.91933155600872	7.07362171042428	11013.1578470086	11832.7408775657	NA	2.80341615993185	NA	NA	NA	NA	NA	NA	NA	NA	NA	NA	NA	NA	819.583030557116	1.07441853117358	7.44185311735756	0.071779614005898
7/24/20	7/24/20 10:25	4.62307	1.0097	30.4	34.86	1.28	44.6	1876	TR	F	S1	-6.67	-18.912	2	medHigh	22219.53888	44.95851	32.74101	NA	NA	NA	15735.9563788368	13423.3190514742	8.0605446907774	2.18809	10.1113923658517	9.04105603768569	8.48200475317825	7.27036514315042	15735.9563788368	13423.3190514742	NA	8.0605446907774	NA	NA	NA	NA	NA	NA	NA	NA	NA	NA	NA	NA	-2312.63732736265	0.853034841245944	-14.6965158754056	-0.158954886784234
7/24/20	7/24/20 10:30	4.38784	0.86409	31.04	33.4	1.38	111.8	1885	TR	F	S1	-7.188	-19.009	2	medHigh	14020.73484	42.44083	33.76326	NA	NA	NA	15972.7179659661	14203.6663458647	4.89836678624809	3.15678	9.728870248517	9.23779947041184	8.28667060353206	7.86059544132885	15972.7179659661	14203.6663458647	NA	4.89836678624809	NA	NA	NA	NA	NA	NA	NA	NA	NA	NA	NA	NA	-1769.05162010142	0.889245423110154	-11.0754576889846	-0.117382015076963
7/24/20	7/24/20 10:35	4.10946	0.79082	30.48	36.18	0.8	159.6	1885	TR	F	S1	-6.699	-18.847	2	medHigh	12532.74924	41.7951	34.53595	NA	NA	NA	10558.6043346658	11538.931570636	3.94062805584582	1.9771	9.3463481311823	9.23779947041184	8.09133645388587	7.6638520086027	10558.6043346658	11538.931570636	NA	3.94062805584582	NA	NA	NA	NA	NA	NA	NA	NA	NA	NA	NA	NA	980.327235970177	1.09284628961345	9.28462896134471	0.0887855676611548
7/24/20	7/24/20 10:40	4.25582	0.88682	30.72	34.9	1.08	153.4	1904	TR	F	S1	-6.87	-18.866	2	medHigh	15207.31352	42.53448	34.08363	NA	NA	NA	11746.0613689366	11853.7175657809	4.73238489397117	2.09022	8.9638260138476	9.23779947041184	7.70066815459348	7.86059544132885	11746.0613689366	11853.7175657809	NA	4.73238489397117	NA	NA	NA	NA	NA	NA	NA	NA	NA	NA	NA	NA	107.656196844313	1.00916530175204	0.91653017520425	0.00912355525953024
7/24/20	7/24/20 10:45	4.43714	1.00411	30.98	33.6	0.72	115.8	1913	TR	F	S1	-7.014	-19.238	2	medHigh	19237.49748	45.90665	36.71437	NA	NA	NA	13909.4072942555	13135.538166855	5.56757970876357	2.14598	10.1113923658517	9.23779947041184	8.09133645388587	8.25408230678113	13909.4072942555	13135.538166855	NA	5.56757970876357	NA	NA	NA	NA	NA	NA	NA	NA	NA	NA	NA	NA	-773.869127400407	0.944363615858742	-5.56363841412576	-0.0572440007107908
7/24/20	7/24/20 10:50	4.36719	1.07143	30.82	36.32	0.78	57.8	1921	TR	F	S1	-7.094	-19.279	2	medHigh	22627.96424	39.96808	31.8165	NA	NA	NA	15587.4630691538	15395.5948778188	5.04507076063138	3.15957	10.302653424519	10.1231449176795	8.87267305247064	8.45082573950727	15587.4630691538	15395.5948778188	NA	5.04507076063138	NA	NA	NA	NA	NA	NA	NA	NA	NA	NA	NA	NA	-191.868191335023	0.987690864736372	-1.23091352636281	-0.0123855201374839
7/24/20	7/24/20 10:55	4.38193	0.99649	30.92	34.88	0.8	4.2	1930	TR	F	S1	-7.248	-18.607	2	medHigh	20439.85668	42.60481	34.6912	NA	NA	NA	17685.9704173332	15107.9001729839	4.60456652258938	2.56871	9.92013130718435	9.82802976859026	8.09133645388587	8.05733887405499	17685.9704173332	15107.9001729839	NA	4.60456652258938	NA	NA	NA	NA	NA	NA	NA	NA	NA	NA	NA	NA	-2578.07024434924	0.85423077255503	-14.576922744497	-0.15755389622362
7/24/20	7/24/20 11:00	3.87322	0.83403	31.38	33.45	1.04	152.4	1937	TR	F	S1	-6.835	-19.005	2	medHigh	13662.75594	41.86602	34.82427	NA	NA	NA	11123.3092822763	14727.0578741359	2.83099807637548	1.90941	9.15508707251495	9.23779947041184	7.50533400494729	7.27036514315042	11123.3092822763	14727.0578741359	NA	2.83099807637548	NA	NA	NA	NA	NA	NA	NA	NA	NA	NA	NA	NA	3603.74859185962	1.3239816946924	32.3981694692403	0.280643631658215
7/24/20	7/24/20 11:05	4.0358	0.88227	31.88	0	1.58	162.8	1945	TR	F	S1	-6.718	-19.122	2	medHigh	18179.60474	48.40612	36.07226	NA	NA	NA	13545.9110332287	12372.3367713451	3.84010826237445	1.85	9.15508707251495	8.45082573950727	7.70066815459348	7.07362171042428	13545.9110332287	12372.3367713451	NA	3.84010826237445	NA	NA	NA	NA	NA	NA	NA	NA	NA	NA	NA	NA	-1173.57426188366	0.913363209089088	-8.66367909109122	-0.0906216581216304
7/24/20	7/24/20 11:10	4.2214	0.92879	30.62	0	0.72	48.4	1951	TR	F	S1	-6.813	-18.853	2	medHigh	21812.33322	40.63663	31.10656	NA	NA	NA	14214.1265826062	12872.8750083018	20.690479682252	2.23564	9.82450077785067	9.82802976859026	7.99366937906277	7.86059544132885	14214.1265826062	12872.8750083018	NA	20.690479682252	NA	NA	NA	NA	NA	NA	NA	NA	NA	NA	NA	NA	-1341.2515743044	0.905639536378852	-9.4360463621148	-0.0991139148240267
7/24/20	7/24/20 11:15	4.76905	1.14791	30.68	0	0.84	129.4	1958	TR	F	S1	-6.68	-19.365	2	medHigh	19638.19224	50.17418	39.33684	NA	NA	NA	15043.3901682766	13416.1293253836	13.7718975832534	4.45225	11.2589587178558	10.0247732013164	9.26334135176302	8.05733887405499	15043.3901682766	13416.1293253836	NA	13.7718975832534	NA	NA	NA	NA	NA	NA	NA	NA	NA	NA	NA	NA	-1627.26084289298	0.891828848106025	-10.8171151893975	-0.11448103913296
7/24/20	7/24/20 11:20	4.15441	0.89441	31.1	0	0.5	139.2	1958	TR	F	S1	-7.123	-19.394	2	medHigh	14847.1304	41.44666	33.37669	NA	NA	NA	11824.7579315038	12008.2633275499	7.15644412423744	2.71881	9.92013130718435	10.0247732013164	8.48200475317825	8.05733887405499	11824.7579315038	12008.2633275499	NA	7.15644412423744	NA	NA	NA	NA	NA	NA	NA	NA	NA	NA	NA	NA	183.505396046145	1.01551874440975	1.55187444097477	0.0153995601739546
7/24/20	7/24/20 11:25	4.22748	0.94525	31.86	0	0.76	139.8	1969	TR	F	S1	-7.25	-18.968	2	medHigh	22396.6914	38.1168	28.51271	NA	NA	NA	13784.9518636391	12864.9936721522	6.73698322110364	2.94143	9.728870248517	9.23779947041184	8.09133645388587	7.86059544132885	13784.9518636391	12864.9936721522	NA	6.73698322110364	NA	NA	NA	NA	NA	NA	NA	NA	NA	NA	NA	NA	-919.958191486838	0.933263590574195	-6.67364094258055	-0.069067598663749
7/24/20	7/24/20 11:30	4.27262	0.97585	30.92	0	0.88	176.6	1974	TR	F	S1	-6.896	-19.156	2	medHigh	33363.7067	36.87904	28.96313	NA	NA	NA	21260.5168507369	11583.3755964797	7.02575967461596	2.0757	9.92013130718435	8.64756917223341	7.89600230423968	7.46710857587656	21260.5168507369	11583.3755964797	NA	7.02575967461596	NA	NA	NA	NA	NA	NA	NA	NA	NA	NA	NA	NA	-9677.14125425721	0.544830385724052	-45.5169614275948	-0.607280751612481
7/24/20	7/24/20 11:35	4.05851	0.89002	31.64	0	0.6	158	1978	TR	F	S1	-7.359	-18.635	2	medHigh	17454.25878	40.1667	31.98	NA	NA	NA	13088.8494774869	10763.6517742474	5.56518222886725	1.93233	9.15508707251495	9.43454290313798	7.3099998553011	7.6638520086027	13088.8494774869	10763.6517742474	NA	5.56518222886725	NA	NA	NA	NA	NA	NA	NA	NA	NA	NA	NA	NA	-2325.19770323953	0.822352781484812	-17.7647218515188	-0.195585801439283
7/24/20	7/24/20 11:40	3.77924	0.83878	31.8	0	0.82	147.6	1982	TR	F	S1	-6.616	-18.685	2	medHigh	14776.19618	40.98236	32.43795	NA	NA	NA	11051.5759359995	10410.5298981718	4.45107332104514	1.81158	8.58130389651291	8.45082573950727	6.91933155600872	6.680134844972	11051.5759359995	10410.5298981718	NA	4.45107332104514	NA	NA	NA	NA	NA	NA	NA	NA	NA	NA	NA	NA	-641.046037827657	0.9419950564933	-5.80049435067002	-0.0597552523035146
7/24/20	7/24/20 11:45	3.96898	0.8281	30.98	0	0.56	161.6	1985	TR	F	S1	-7.222	-18.9	2	medHigh	14910.1086	48.01394	34.91642	NA	NA	NA	NA	10715.6699819701	4.91589018476304	2.01189	8.77256495518026	9.04105603768569	7.3099998553011	7.6638520086027	NA	10715.6699819701	NA	4.91589018476304	NA	NA	NA	NA	NA	NA	NA	NA	NA	NA	NA	NA	NA	NA	NA	NA
7/24/20	7/24/20 11:50	3.62249	0.7051	31.94	36.8	0.52	139.6	1988	TR	F	S1	-6.903	-19.082	2	medHigh	12033.45314	38.005	29.51542	NA	NA	NA	NA	9987.88289966518	3.119044388283	1.66172	8.19878177917821	7.86059544132885	6.52866325671633	6.87687827769814	NA	9987.88289966518	NA	3.119044388283	NA	NA	NA	NA	NA	NA	NA	NA	NA	NA	NA	NA	NA	NA	NA	NA
7/24/20	7/24/20 11:55	3.90866	0.86578	31.76	34.78	0.78	132.4	1990	TR	F	S1	-6.91	-18.91	2	medHigh	36473.69178	41.1633	32.94756	NA	NA	NA	NA	10420.6024101156	9.44884901528781	1.60722	8.77256495518026	7.86059544132885	7.70066815459348	6.87687827769814	NA	10420.6024101156	NA	9.44884901528781	NA	NA	NA	NA	NA	NA	NA	NA	NA	NA	NA	NA	NA	NA	NA	NA
7/24/20	7/24/20 12:00	3.84802	0.83158	32.22	34.86	0.84	139.2	1991	TR	F	S1	-7.197	-18.765	2	medHigh	18472.31652	44.68122	33.92708	NA	NA	NA	NA	10332.9467623076	6.0461057984341	2.25887	8.58130389651291	7.46710857587656	7.3099998553011	6.680134844972	NA	10332.9467623076	NA	6.0461057984341	NA	NA	NA	NA	NA	NA	NA	NA	NA	NA	NA	NA	NA	NA	NA	NA
7/24/20	7/24/20 12:05	4.44611	1.1502	31.78	36.06	0.56	115.4	1992	TR	F	S1	-6.913	-19.136	2	medHigh	28448.7588	41.09616	31.54492	NA	NA	NA	NA	15933.4046466073	8.67115012746363	5.14786	10.8764366005211	10.0247732013164	8.87267305247064	8.25408230678113	NA	15933.4046466073	NA	8.67115012746363	NA	NA	NA	NA	NA	NA	NA	NA	NA	NA	NA	NA	NA	NA	NA	NA
7/24/20	7/24/20 12:10	3.6595	0.7158	32.42	33.64	1.06	118.2	1993	TR	F	S1	-7.267	-18.652	2	medHigh	10309.33606	43.59617	35.26065	NA	NA	NA	NA	9699.81214640396	2.37576023460698	1.83304	8.00752072051086	8.25408230678113	6.91933155600872	7.07362171042428	NA	9699.81214640396	NA	2.37576023460698	NA	NA	NA	NA	NA	NA	NA	NA	NA	NA	NA	NA	NA	NA	NA	NA
7/24/20	7/24/20 12:15	3.83275	0.83587	32.12	36	0.66	114.4	1993	TR	F	S1	-7.146	-19.038	2	medHigh	12546.07376	44.59596	36.39656	NA	NA	NA	NA	NA	3.23484266727549	2.2751	8.9638260138476	9.23779947041184	7.50533400494729	7.86059544132885	NA	NA	NA	3.23484266727549	NA	NA	NA	NA	NA	NA	NA	NA	NA	NA	NA	NA	NA	NA	NA	NA
7/24/20	7/24/20 12:20	3.75983	0.83264	31.76	35.6	0.94	137.2	1993	TR	F	S1	-7.379	-19.056	2	medHigh	15409.56572	44.51617	36.28742	NA	NA	NA	NA	NA	3.83524791676645	2.46901	8.77256495518026	9.23779947041184	7.50533400494729	8.05733887405499	NA	NA	NA	3.83524791676645	NA	NA	NA	NA	NA	NA	NA	NA	NA	NA	NA	NA	NA	NA	NA	NA
7/24/20	7/24/20 12:25	3.60728	0.77514	31.62	33.8	0.78	129.8	1992	TR	F	S1	-7.005	-19.391	2	medHigh	14542.0691	50.40448	41.0144	NA	NA	NA	NA	NA	3.5991833280656	2.58761	9.15508707251495	9.23779947041184	7.70066815459348	7.6638520086027	NA	NA	NA	3.5991833280656	NA	NA	NA	NA	NA	NA	NA	NA	NA	NA	NA	NA	NA	NA	NA	NA
7/24/20	7/24/20 12:30	3.75047	0.84938	32.46	36.58	0.66	123.2	1991	TR	F	S1	-6.668	-18.776	2	medHigh	12467.92652	45.36368	37.64745	NA	NA	NA	NA	NA	3.00121914901453	2.56054	8.9638260138476	9.63128633586412	7.70066815459348	8.25408230678113	NA	NA	NA	3.00121914901453	NA	NA	NA	NA	NA	NA	NA	NA	NA	NA	NA	NA	NA	NA	NA	NA
7/24/20	7/24/20 12:35	3.82645	0.84092	31.86	33.78	0.62	160.6	1990	TR	F	S1	-7.109	-18.602	2	medHigh	13742.486	48.16457	39.33237	NA	NA	NA	NA	NA	4.62192645656595	2.61512	9.15508707251495	9.92640148495333	7.70066815459348	8.15571059041806	NA	NA	NA	4.62192645656595	NA	NA	NA	NA	NA	NA	NA	NA	NA	NA	NA	NA	NA	NA	NA	NA
7/24/20	7/24/20 12:40	4.58762	1.36927	32.2	36.04	0.64	55.4	1989	TR	F	S1	-6.881	-19.292	2	medHigh	25805.35782	46.6918	36.89633	NA	NA	NA	NA	NA	15.6295085974694	4.40587	13.3628303631966	11.0084903649471	11.0213486985788	9.04105603768569	NA	NA	NA	15.6295085974694	NA	NA	NA	NA	NA	NA	NA	NA	NA	NA	NA	NA	NA	NA	NA	NA
7/24/20	7/24/20 12:45	3.86234	0.94773	33.3	34.98	0.68	6.6	1988	TR	F	S1	-7.138	-18.944	2	medHigh	13993.93466	47.08301	39.04186	NA	NA	NA	NA	NA	7.28257336205591	2.54017	9.53760918984965	11.2052337976732	8.28667060353206	9.23779947041184	NA	NA	NA	7.28257336205591	NA	NA	NA	NA	NA	NA	NA	NA	NA	NA	NA	NA	NA	NA	NA	NA
7/24/20	7/24/20 12:50	3.92446	0.94763	33.04	0	0.86	132.8	1986	TR	F	S1	-6.785	-19.253	2	medHigh	67334.79706	56.28628	37.33171	NA	NA	NA	NA	NA	5.19756137967352	2.61134	10.302653424519	10.4182600667687	8.67733890282445	8.64756917223341	NA	NA	NA	5.19756137967352	NA	NA	NA	NA	NA	NA	NA	NA	NA	NA	NA	NA	NA	NA	NA	NA
7/24/20	7/24/20 12:55	3.81907	0.90557	33.5	0	0.36	149.2	1985	TR	F	S1	-7.33	-19.108	2	medHigh	19270.9144	44.81806	37.66028	NA	NA	NA	NA	NA	4.02238212031049	2.32612	9.92013130718435	10.2215166340425	8.09133645388587	8.45082573950727	NA	NA	NA	4.02238212031049	NA	NA	NA	NA	NA	NA	NA	NA	NA	NA	NA	NA	NA	NA	NA	NA
7/24/20	7/24/20 13:00	3.90443	0.97178	32.9	32.53	1.5	169.8	1984	TR	F	S1	-6.638	-18.601	2	medHigh	17987.91252	47.4544	38.74566	NA	NA	NA	NA	NA	6.0319279741381	3.11846	9.53760918984965	10.4182600667687	8.48200475317825	8.64756917223341	NA	NA	NA	6.0319279741381	NA	NA	NA	NA	NA	NA	NA	NA	NA	NA	NA	NA	NA	NA	NA	NA
7/24/20	7/24/20 13:05	3.83634	0.94816	33.12	33.38	0.74	169.2	1984	TR	F	S1	-7.333	-19.119	2	medHigh	17267.50642	43.31674	35.51475	NA	NA	NA	NA	NA	5.71392406116241	3.36763	10.6851755418537	10.4182600667687	8.87267305247064	8.64756917223341	NA	NA	NA	5.71392406116241	NA	NA	NA	NA	NA	NA	NA	NA	NA	NA	NA	NA	NA	NA	NA	NA
7/24/20	7/24/20 13:10	4.05724	1.06185	33.74	34.2	0.56	122.2	1982	TR	F	S1	-7.32	-19.041	2	medHigh	22668.6218	58.91002	46.46229	NA	NA	NA	NA	NA	11.3694047744182	8.31132	9.728870248517	10.6150034994948	8.28667060353206	8.84431260495955	NA	NA	NA	11.3694047744182	NA	NA	NA	NA	NA	NA	NA	NA	NA	NA	NA	NA	NA	NA	NA	NA
7/24/20	7/24/20 13:15	3.99533	1.13133	35.1	35.76	1.02	131.4	1981	TR	F	S1	-6.755	-19.225	2	medHigh	24836.41266	44.12369	36.51534	NA	NA	NA	NA	NA	13.8048084436485	9.0545	13.1715693045293	12.3856943940301	11.2166828482249	10.4182600667687	NA	NA	NA	13.8048084436485	NA	NA	NA	NA	NA	NA	NA	NA	NA	NA	NA	NA	NA	NA	NA	NA
7/24/20	7/24/20 13:20	3.24465	0.73457	33.78	35.92	1.5	171.4	1980	TR	F	S1	-6.798	-18.883	2	medHigh	12621.12454	47.06104	38.91674	NA	NA	NA	NA	NA	2.26559603337086	1.64522	8.39004283784556	10.2215166340425	7.50533400494729	8.05733887405499	NA	NA	NA	2.26559603337086	NA	NA	NA	NA	NA	NA	NA	NA	NA	NA	NA	NA	NA	NA	NA	NA
7/24/20	7/24/20 13:25	3.40612	0.78005	33.62	34.68	0.58	121.4	1979	TR	F	S1	-6.892	-18.793	2	medHigh	17785.83652	53.62248	45.85092	NA	NA	NA	NA	NA	5.53654324174206	2.65697	9.15508707251495	9.63128633586412	7.70066815459348	8.25408230678113	NA	NA	NA	5.53654324174206	NA	NA	NA	NA	NA	NA	NA	NA	NA	NA	NA	NA	NA	NA	NA	NA
7/24/20	7/24/20 13:30	3.55581	0.8773	33.34	32.64	0.92	118.2	1978	TR	F	S1	-7.025	-19.034	2	medHigh	18172.86498	48.46239	40.51623	NA	NA	NA	NA	NA	6.82060078130591	3.79829	9.3463481311823	9.63128633586412	8.09133645388587	8.45082573950727	NA	NA	NA	6.82060078130591	NA	NA	NA	NA	NA	NA	NA	NA	NA	NA	NA	NA	NA	NA	NA	NA
7/24/20	7/24/20 13:35	3.40476	0.77457	34.8	34.72	1	174.8	1977	TR	F	S1	-7.133	-18.67	2	medHigh	12961.49058	48.52793	41.76444	NA	NA	NA	NA	NA	1.98496011387015	1.73012	8.9638260138476	9.23779947041184	7.70066815459348	7.86059544132885	NA	NA	NA	1.98496011387015	NA	NA	NA	NA	NA	NA	NA	NA	NA	NA	NA	NA	NA	NA	NA	NA
7/24/20	7/24/20 13:40	3.14376	0.755	34.36	35	0.88	148.8	1975	TR	F	S1	-6.732	-19.367	2	medHigh	13376.89482	47.18928	40.42417	NA	NA	NA	NA	NA	2.66186676732566	1.70758	8.58130389651291	9.43454290313798	7.50533400494729	7.86059544132885	NA	NA	NA	2.66186676732566	NA	NA	NA	NA	NA	NA	NA	NA	NA	NA	NA	NA	NA	NA	NA	NA
7/24/20	7/24/20 13:45	3.2605	0.8052	34.56	34.8	1.02	143.2	1974	TR	F	S1	-6.669	-18.799	2	medHigh	20410.36824	44.11796	37.75967	NA	NA	NA	NA	NA	3.95519819503393	2.42153	9.3463481311823	9.43454290313798	7.70066815459348	8.05733887405499	NA	NA	NA	3.95519819503393	NA	NA	NA	NA	NA	NA	NA	NA	NA	NA	NA	NA	NA	NA	NA	NA
7/24/20	7/24/20 13:50	3.16373	0.66503	34.5	34.58	0.48	130.6	1974	TR	F	S1	-6.965	-19.376	2	medHigh	13334.46004	46.42799	40.90728	NA	NA	NA	NA	NA	1.03070862695344	0.095	7.62499860317617	9.04105603768569	6.91933155600872	7.86059544132885	NA	NA	NA	1.03070862695344	NA	NA	NA	NA	NA	NA	NA	NA	NA	NA	NA	NA	NA	NA	NA	NA
7/28/20	7/28/20 8:00	2.44971	1.25996	25.42	79	0.34	112.5	1112	CH	T	S2	-7.755	-8.392	2	aLow	9458.93762	57.91801	44.57154	NA	NA	NA	NA	12337.4977225816	1.50415	1.22822827750292	16.5173064812791	16.2317462432068	13.5661549903869	13.3653584943331	NA	12337.4977225816	NA	1.50415	NA	NA	NA	NA	NA	NA	NA	NA	NA	NA	NA	NA	NA	NA	NA	NA
7/28/20	7/28/20 8:05	2.51408	1.31919	25.54	79	0.7	118.1	1105	CH	T	S2	-7.835	-8.037	2	aLow	14401.9417	62.5156	47.69278	NA	NA	NA	14807.0427307343	15509.9130629458	4.38564	2.17511296255638	17.3042802121836	17.3793125952109	14.3531287212915	13.9513609432716	14807.0427307343	15509.9130629458	NA	4.38564	NA	NA	NA	NA	NA	NA	NA	NA	NA	NA	NA	NA	702.870332211454	1.04746865022227	4.74686502222714	0.0463764441775362
7/28/20	7/28/20 8:10	2.51505	1.29668	25.66	78.8	0.52	95.6	1098	CH	T	S2	-8.117	-7.897	2	aLow	11167.03896	52.24932	38.14495	NA	NA	NA	14511.1913975012	14201.8953070222	2.78337	4.28848059353075	17.3042802121836	16.6142683605415	13.7628984231131	13.5606926439792	14511.1913975012	14201.8953070222	NA	2.78337	NA	NA	NA	NA	NA	NA	NA	NA	NA	NA	NA	NA	-309.296090479011	0.978685685964264	-2.1314314035736	-0.0215447442174853
7/28/20	7/28/20 8:15	2.55893	1.30341	25.8	78.4	0.8	90	1091	CH	T	S2	-8.146	-7.846	2	aLow	16008.75546	47.58875	35.93785	NA	NA	NA	12872.5258905413	12871.009167172	3.13209	2.23572561338983	16.5173064812791	16.4230073018742	13.9596418558392	13.5606926439792	12872.5258905413	12871.009167172	NA	3.13209	NA	NA	NA	NA	NA	NA	NA	NA	NA	NA	NA	NA	-1.51672336933552	0.999882173601185	-0.0117826398815015	-0.000117833340890409
7/28/20	7/28/20 8:20	2.53618	1.30889	25.9	78	1.88	90	1091	CH	T	S2	-7.819	-7.854	2	aLow	11112.363	51.82592	40.09186	NA	NA	NA	15017.2583780212	15381.3770103093	2.72933	2.51204606907715	16.7140499140052	16.9967904778762	13.7628984231131	14.1466950929178	15017.2583780212	15381.3770103093	NA	2.72933	NA	NA	NA	NA	NA	NA	NA	NA	NA	NA	NA	NA	364.118632288044	1.02424667826325	2.42466782632545	0.0239573943478144
7/28/20	7/28/20 8:25	2.44242	1.24805	25.9	78	1.4	99	1078	CH	T	S2	-8.363	-7.95	2	aLow	10776.53244	51.41418	39.20803	NA	NA	NA	12489.005778918	12836.493300679	2.32015	2.87535145445749	16.3205630485529	16.8055294192089	13.5661549903869	13.5606926439792	12489.005778918	12836.493300679	NA	2.32015	NA	NA	NA	NA	NA	NA	NA	NA	NA	NA	NA	NA	347.487521761041	1.02782347353443	2.78234735344278	0.0274434339359652
7/28/20	7/28/20 8:30	2.4744	1.27069	25.96	78	0.88	153	1072	CH	T	S2	-7.892	-7.631	2	aLow	14391.66116	48.48918	36.77267	NA	NA	NA	15335.2071943326	16015.8031983025	2.86605	2.43538120057422	15.9270761831006	16.9967904778762	13.5661549903869	13.5606926439792	15335.2071943326	16015.8031983025	NA	2.86605	NA	NA	NA	NA	NA	NA	NA	NA	NA	NA	NA	NA	680.59600396994	1.04438127215011	4.43812721501063	0.0434246259989008
7/28/20	7/28/20 8:35	2.36697	1.21898	26.14	77.4	0.52	84.4	1066	CH	T	S2	-8.075	-7.977	2	aLow	11308.28342	53.52559	40.03301	NA	NA	NA	16551.5647140212	17761.5842669544	2.82301	2.71120036501049	16.3205630485529	16.0404851845395	13.7628984231131	13.7560267936254	16551.5647140212	17761.5842669544	NA	2.82301	NA	NA	NA	NA	NA	NA	NA	NA	NA	NA	NA	NA	1210.01955293311	1.07310605213706	7.31060521370572	0.0705572957981078
7/28/20	7/28/20 8:40	2.32314	1.20987	26.3	77	0.26	101.3	1061	CH	T	S2	-7.783	-7.703	2	aLow	11004.6189	64.04662	47.78351	NA	NA	NA	10878.5630627909	10838.2530171834	4.40721	2.68005492163005	15.9270761831006	16.4230073018742	13.7628984231131	13.7560267936254	10878.5630627909	10838.2530171834	NA	4.40721	NA	NA	NA	NA	NA	NA	NA	NA	NA	NA	NA	NA	-40.3100456074772	0.996294543187845	-0.370545681215509	-0.00371233902366694
7/28/20	7/28/20 8:45	3.02415	1.3198	26.62	76	1.32	90	1055	CH	T	S2	-8.028	-8.206	2	aLow	44627.9941	38.32257	28.36713	NA	NA	NA	23534.5268177701	23227.2536011115	4.58894	3.53827644106306	17.1075367794575	18.6225094765487	14.1563852885654	14.8303646166795	23534.5268177701	23227.2536011115	NA	4.58894	NA	NA	NA	NA	NA	NA	NA	NA	NA	NA	NA	NA	-307.273216658585	0.986943726592091	-1.30562734079095	-0.0131422557717287
7/28/20	7/28/20 8:50	2.41811	1.19425	26.72	64.78	0.96	94.5	1050	CH	T	S2	-8.074	-7.682	2	aLow	10947.22384	54.85863	41.8993	NA	NA	NA	11136.0696283742	11208.8978359673	2.91512	4.31690162793809	15.3368458849222	16.2317462432068	12.9759246922085	13.1700243446869	11136.0696283742	11208.8978359673	NA	2.91512	NA	NA	NA	NA	NA	NA	NA	NA	NA	NA	NA	NA	72.8282075930965	1.00653984844056	0.653984844056054	0.00651855641242308
7/28/20	7/28/20 8:55	2.76196	1.23658	26.86	75.8	1.16	112.5	1045	CH	T	S2	-8.129	-7.625	2	aLow	13810.24546	51.68351	39.98921	NA	NA	NA	13075.1015392338	12711.14382523	4.18642	2.48364682994159	15.9270761831006	16.0404851845395	13.1726681249347	13.5606926439792	13075.1015392338	12711.14382523	NA	4.18642	NA	NA	NA	NA	NA	NA	NA	NA	NA	NA	NA	NA	-363.957714003855	0.972164062136593	-2.78359378634074	-0.0282307005584535
7/28/20	7/28/20 9:00	2.8917	1.24814	27.16	74.8	0.88	180	1040	CH	T	S2	-8.243	-7.667	2	aLow	9595.3508	53.79449	40.93031	NA	NA	NA	13169.4285192207	11738.8327322517	2.47549	3.37875684687033	17.1075367794575	16.2317462432068	13.5661549903869	13.3653584943331	13169.4285192207	11738.8327322517	NA	2.47549	NA	NA	NA	NA	NA	NA	NA	NA	NA	NA	NA	NA	-1430.59578696905	0.891369941764663	-10.8630058235337	-0.114995739293255
7/28/20	7/28/20 9:05	2.45573	1.25697	27.46	74	1.04	94.5	1040	CH	T	S2	-8.34	-7.705	2	aLow	15670.861	45.41449	34.50798	NA	NA	NA	13118.42765749	13475.8490977267	4.28575	1.98270430324043	16.5173064812791	16.4230073018742	13.7628984231131	13.9513609432716	13118.42765749	13475.8490977267	NA	4.28575	NA	NA	NA	NA	NA	NA	NA	NA	NA	NA	NA	NA	357.421440236645	1.02724575304058	2.72457530405768	0.0268811944730809
7/28/20	7/28/20 9:10	2.41861	1.23181	27.7	73	1.52	90	1032	CH	T	S2	-8.032	-8.333	2	aLow	22969.50868	47.11769	34.32967	NA	NA	NA	16655.4923586098	15706.0545353264	4.89279	4.52030600186946	16.3205630485529	16.0404851845395	13.3694115576608	13.7560267936254	16655.4923586098	15706.0545353264	NA	4.89279	NA	NA	NA	NA	NA	NA	NA	NA	NA	NA	NA	NA	-949.437823283362	0.942995511460064	-5.7004488539936	-0.0586937562114775
7/28/20	7/28/20 9:15	2.51782	1.24518	27.84	73	0.5	157.5	1028	CH	T	S2	-7.858	-8.31	2	aLow	16867.05918	44.88378	34.57858	NA	NA	NA	20832.8133719607	18272.4880387558	4.98318	3.91057237605462	16.7140499140052	15.8492241258721	13.7628984231131	13.5606926439792	20832.8133719607	18272.4880387558	NA	4.98318	NA	NA	NA	NA	NA	NA	NA	NA	NA	NA	NA	NA	-2560.32533320487	0.877101316682899	-12.2898683317101	-0.131132766848298
7/28/20	7/28/20 9:20	2.19311	1.1276	27.98	71.6	0.96	153	1025	CH	T	S2	-8.062	-7.812	2	aLow	10332.39964	51.7371	39.4707	NA	NA	NA	11488.3347003157	11739.9056973898	1.92743	3.72104069261425	16.3205630485529	15.6579630672048	13.5661549903869	13.1700243446869	11488.3347003157	11739.9056973898	NA	1.92743	NA	NA	NA	NA	NA	NA	NA	NA	NA	NA	NA	NA	251.570997074115	1.02189795158625	2.1897951586247	0.0216616351191401
7/28/20	7/28/20 9:25	2.20277	1.14737	28.08	71	0.86	171	1022	CH	T	S2	-8.104	-8.111	2	aLow	10108.53812	53.48469	39.99418	NA	NA	NA	10859.0663108788	10842.7021576199	1.8964	1.80871264858261	16.1238196158268	15.2754409498701	13.9596418558392	12.9746901950407	10859.0663108788	10842.7021576199	NA	1.8964	NA	NA	NA	NA	NA	NA	NA	NA	NA	NA	NA	NA	-16.3641532589791	0.998493042330667	-0.150695766933342	-0.00150809427206029
7/28/20	7/28/20 9:30	2.17548	1.18383	28.2	70.8	0.42	135	1019	CH	T	S2	-7.79	-7.936	2	aLow	12375.44608	51.19896	37.85095	NA	NA	NA	12413.0576501829	11721.5834150445	2.34371	1.80708890083464	16.3205630485529	15.0841798912028	14.0580135722023	13.1700243446869	12413.0576501829	11721.5834150445	NA	2.34371	NA	NA	NA	NA	NA	NA	NA	NA	NA	NA	NA	NA	-691.474235138397	0.944294608578716	-5.57053914212835	-0.0573170761663324
7/28/20	7/28/20 9:35	2.18154	1.18254	28.34	71	0.88	139.5	1017	CH	T	S2	-8.045	-7.743	2	aLow	14104.92726	47.93446	35.94553	NA	NA	NA	14603.549005712	15345.5123943194	2.66245	2.05151197626495	16.3205630485529	15.6579630672048	13.5661549903869	13.3653584943331	14603.549005712	15345.5123943194	NA	2.66245	NA	NA	NA	NA	NA	NA	NA	NA	NA	NA	NA	NA	741.963388607432	1.05080705986724	5.08070598672435	0.0495584973708612
7/28/20	7/28/20 9:40	2.50374	1.34248	28.66	69.6	1.96	85.5	1014	CH	T	S2	-8.105	-7.791	2	aLow	13725.74778	49.92465	37.87464	NA	NA	NA	14323.1485268986	14848.0616274751	5.25245	2.56423484736578	16.3205630485529	16.0404851845395	13.7628984231131	13.5606926439792	14323.1485268986	14848.0616274751	NA	5.25245	NA	NA	NA	NA	NA	NA	NA	NA	NA	NA	NA	NA	524.913100576508	1.03664788503664	3.66478850366406	0.035992320030913
7/28/20	7/28/20 9:45	2.13138	1.19329	28.8	68.2	2.32	90	1013	CH	T	S2	-7.629	-8.2	2	aLow	15486.97842	49.25249	34.64339	NA	NA	NA	15271.5241733447	15591.0856744069	3.80685	5.00939190071971	16.7140499140052	16.2317462432068	13.7628984231131	13.7560267936254	15271.5241733447	15591.0856744069	NA	3.80685	NA	NA	NA	NA	NA	NA	NA	NA	NA	NA	NA	NA	319.561501062224	1.02092531809104	2.09253180910387	0.0207093906610494
7/28/20	7/28/20 9:50	2.17526	1.17784	28.94	68.4	1.78	90	1013	CH	T	S2	-8.343	-7.749	2	aLow	13961.72618	49.47432	37.82524	NA	NA	NA	16017.2532129998	15084.7775609561	3.76608	3.95858735979647	16.5173064812791	15.6579630672048	14.1563852885654	13.5606926439792	16017.2532129998	15084.7775609561	NA	3.76608	NA	NA	NA	NA	NA	NA	NA	NA	NA	NA	NA	NA	-932.47565204374	0.941783048588697	-5.82169514113027	-0.0599803402848705
7/28/20	7/28/20 9:55	1.99498	1.08845	29.06	67.6	0.5	153	1010	CH	T	S2	-8.119	-7.896	2	aLow	9500.20696	55.30764	41.81888	NA	NA	NA	NA	10589.4263645968	1.83213	3.47135405904792	15.5335893176484	15.0841798912028	13.1726681249347	12.7793560453945	NA	10589.4263645968	NA	1.83213	NA	NA	NA	NA	NA	NA	NA	NA	NA	NA	NA	NA	NA	NA	NA	NA
7/28/20	7/28/20 10:00	2.02441	1.09876	29.22	67.6	0.88	118.1	1009	CH	T	S2	-8.25	-8.162	2	aLow	10372.83352	54.04396	42.35947	NA	NA	NA	NA	11002.589042892	2.12453	1.48135856401125	15.7303327503745	15.8492241258721	13.3694115576608	13.1700243446869	NA	11002.589042892	NA	2.12453	NA	NA	NA	NA	NA	NA	NA	NA	NA	NA	NA	NA	NA	NA	NA	NA
7/28/20	7/28/20 10:05	2.02387	1.14599	29.34	49.2	1.06	90	1008	CH	T	S2	-8.055	-8.149	2	aLow	15257.98952	44.11386	31.06774	NA	NA	NA	NA	14268.4794707914	2.57597	1.7227085061199	16.3205630485529	15.2754409498701	13.5661549903869	12.9746901950407	NA	14268.4794707914	NA	2.57597	NA	NA	NA	NA	NA	NA	NA	NA	NA	NA	NA	NA	NA	NA	NA	NA
7/28/20	7/28/20 10:10	2.01222	1.11346	29.42	65.8	0.96	130.5	1007	CH	T	S2	-7.841	-8.274	2	aLow	9214.91556	55.5421	42.91324	NA	NA	NA	10225.7375577768	11480.5002161235	2.27788	2.26760119837506	15.3368458849222	16.0404851845395	12.9759246922085	13.5606926439792	10225.7375577768	11480.5002161235	NA	2.27788	NA	NA	NA	NA	NA	NA	NA	NA	NA	NA	NA	NA	1254.76265834671	1.122706323261	12.2706323261	0.115742130657883
7/28/20	7/28/20 10:15	1.88973	1.06345	29.62	56.2	0.98	135	1007	CH	T	S2	-7.811	-8.363	2	aLow	8822.94898	56.5838	42.90268	NA	NA	NA	7638.00711947063	8923.41529635188	1.9297	2.30979684455037	15.9270761831006	14.5103967152007	13.3694115576608	12.7793560453945	7638.00711947063	8923.41529635188	NA	1.9297	NA	NA	NA	NA	NA	NA	NA	NA	NA	NA	NA	NA	1285.40817688124	1.16829104199242	16.8291041992421	0.15554203315394
7/28/20	7/28/20 10:20	2.07962	1.11034	29.82	64.8	0.7	126	1007	CH	T	S2	-7.616	-8.134	2	aLow	11209.0763	52.56656	38.16288	NA	NA	NA	9605.96268768996	9986.12262925591	2.36899	2.15274011606932	16.3205630485529	15.4667020085374	14.1563852885654	12.9746901950407	9605.96268768996	9986.12262925591	NA	2.36899	NA	NA	NA	NA	NA	NA	NA	NA	NA	NA	NA	NA	380.159941565957	1.03957541309765	3.95754130976515	0.0388123731569782
7/28/20	7/28/20 10:25	1.91724	1.08461	29.9	63.2	1.24	148.5	1008	CH	T	S2	-8.029	-8.117	2	aLow	8548.65952	57.80671	44.28313	NA	NA	NA	7603.54895633198	8458.20950406748	1.52906	2.15794918602588	15.9270761831006	14.7972883032017	13.3694115576608	12.8770231202176	7603.54895633198	8458.20950406748	NA	1.52906	NA	NA	NA	NA	NA	NA	NA	NA	NA	NA	NA	NA	854.660547735509	1.11240284670276	11.2402846702759	0.106522402438368
7/28/20	7/28/20 10:30	2.22779	1.24781	29.88	64.4	1.52	99	1009	CH	T	S2	-7.995	-8.186	2	aLow	12935.62576	61.88708	48.47927	NA	NA	NA	10379.3425352596	11591.9894769546	4.90967	1.4935966091184	17.5010236449098	16.0404851845395	14.3531287212915	13.5606926439792	10379.3425352596	11591.9894769546	NA	4.90967	NA	NA	NA	NA	NA	NA	NA	NA	NA	NA	NA	NA	1212.64694169499	1.11683273170488	11.6832731704876	0.110496761071483
7/28/20	7/28/20 10:35	1.95163	1.11144	29.9	63.8	1.4	90	1009	CH	T	S2	-8.235	-7.789	2	aLow	21219.4924	53.42263	39.10432	NA	NA	NA	10515.2984951168	10922.3945942819	2.11406	4.89186089762033	16.9107933467313	16.2317462432068	13.9596418558392	13.9513609432716	10515.2984951168	10922.3945942819	NA	2.11406	NA	NA	NA	NA	NA	NA	NA	NA	NA	NA	NA	NA	407.096099165123	1.03871464983654	3.87146498365382	0.037984035163469
7/28/20	7/28/20 10:40	2.15788	1.25892	30	62.8	2.4	90	1012	CH	T	S2	-8.023	-7.862	2	aLow	14916.55328	46.67898	33.30597	NA	NA	NA	8346.79746003753	9261.02227104793	2.75052	2.14936184894268	17.1075367794575	16.0404851845395	14.3531287212915	14.1466950929178	8346.79746003753	9261.02227104793	NA	2.75052	NA	NA	NA	NA	NA	NA	NA	NA	NA	NA	NA	NA	914.224811010399	1.109530010209	10.9530010209004	0.103936511433006
7/28/20	7/28/20 10:45	2.46023	1.44163	30.24	62.8	2.84	157.5	1014	CH	T	S2	-7.706	-8.182	2	aLow	20145.95538	46.34254	35.58443	NA	NA	NA	17034.0745702757	18058.265591304	5.97375	2.52764058603915	18.8782276739928	18.1443568298803	15.5335893176484	15.7093682900874	17034.0745702757	18058.265591304	NA	5.97375	NA	NA	NA	NA	NA	NA	NA	NA	NA	NA	NA	NA	1024.19102102828	1.060126014877	6.01260148769974	0.0583877830175071
7/28/20	7/28/20 10:50	2.26736	1.28258	30.34	62	2.78	166.5	1016	CH	T	S2	-7.806	-7.614	2	aLow	9768.88494	56.02419	42.63769	NA	NA	NA	10059.0999834292	10566.6010802578	3.71702	5.72060431196444	18.6814842412666	17.953095771213	15.3368458849222	15.1233658411488	10059.0999834292	10566.6010802578	NA	3.71702	NA	NA	NA	NA	NA	NA	NA	NA	NA	NA	NA	NA	507.501096828619	1.05045193880811	5.0451938808109	0.0492204894786982
7/28/20	7/28/20 10:55	2.03627	1.17868	30.1	62.2	1.58	135	1019	CH	T	S2	-8.075	-7.985	2	aLow	8327.76184	59.63805	47.37721	NA	NA	NA	6461.2773562306	7815.32024537413	1.59417	3.26019056836118	17.8945105103621	17.1880515365436	15.1401024521961	14.5373633922102	6461.2773562306	7815.32024537413	NA	1.59417	NA	NA	NA	NA	NA	NA	NA	NA	NA	NA	NA	NA	1354.04288914353	1.20956272490575	20.9562724905754	0.19025890991817
7/28/20	7/28/20 11:00	2.18144	1.21575	30.15	62.8	0.36	168.8	1023	CH	T	S2	-8.191	-7.902	2	aLow	9763.7534	54.58308	42.43284	NA	NA	NA	7582.03360421407	9153.26899080061	1.64192	1.53816793991825	17.3042802121836	16.6142683605415	15.1401024521961	14.1466950929178	7582.03360421407	9153.26899080061	NA	1.64192	NA	NA	NA	NA	NA	NA	NA	NA	NA	NA	NA	NA	1571.23538658655	1.20723139313353	20.7231393133534	0.188329633048501
7/28/20	7/28/20 11:05	2.25375	1.31804	30.34	62.8	1.96	90	1026	CH	T	S2	-7.713	-7.695	2	aLow	14460.10196	62.25761	48.39305	NA	NA	NA	9696.29300730273	10856.2521107945	4.80154	1.26580332605987	19.7635731212604	17.7618347125456	16.5173064812791	15.5140341404412	9696.29300730273	10856.2521107945	NA	4.80154	NA	NA	NA	NA	NA	NA	NA	NA	NA	NA	NA	NA	1159.9591034918	1.11962913070162	11.9629130701618	0.112997497168139
7/28/20	7/28/20 11:10	2.11025	1.26161	30.3	62.6	1.7	117	1031	CH	T	S2	-7.984	-8.339	2	aLow	10306.92402	56.20402	45.26615	NA	NA	NA	8100.82907918647	9409.9338864128	1.54428	4.32249211515089	18.8782276739928	17.953095771213	15.7303327503745	15.5140341404412	8100.82907918647	9409.9338864128	NA	1.54428	NA	NA	NA	NA	NA	NA	NA	NA	NA	NA	NA	NA	1309.10480722633	1.16160133665699	16.1601336656989	0.149799515791063
7/28/20	7/28/20 11:15	2.39436	1.34409	30.2	62.4	0.62	157.5	1035	CH	T	S2	-8.045	-8.172	2	aLow	16914.1311	49.03543	37.65828	NA	NA	NA	10990.1538779156	12065.8091626411	3.23129	1.67504224672661	19.8619448376235	17.3793125952109	16.7140499140052	15.1233658411488	10990.1538779156	12065.8091626411	NA	3.23129	NA	NA	NA	NA	NA	NA	NA	NA	NA	NA	NA	NA	1075.65528472552	1.09787445168416	9.78744516841594	0.0933759938212585
7/28/20	7/28/20 11:20	2.1501	1.27643	30.66	61.2	1.22	139.5	1035	CH	T	S2	-7.991	-7.601	2	aLow	13473.5564	55.58954	45.12808	NA	NA	NA	9426.7790838128	11123.2243684428	1.93967	1.86377840274683	17.8945105103621	16.0404851845395	14.7466155867438	13.9513609432716	9426.7790838128	11123.2243684428	NA	1.93967	NA	NA	NA	NA	NA	NA	NA	NA	NA	NA	NA	NA	1696.44528463001	1.17996022496624	17.9960224966241	0.16548073025373
7/28/20	7/28/20 11:25	2.08513	1.23379	30.74	59.8	1.86	94.5	1045	CH	T	S2	-8.187	-8.123	2	aLow	14540.48132	54.9275	44.84104	NA	NA	NA	8558.82029288488	10079.6558895998	2.55466	1.45550937167451	18.4847408085405	16.2317462432068	14.9433590194699	14.1466950929178	8558.82029288488	10079.6558895998	NA	2.55466	NA	NA	NA	NA	NA	NA	NA	NA	NA	NA	NA	NA	1520.83559671488	1.1776921987694	17.7692198769401	0.163556759719626
7/28/20	7/28/20 11:30	2.19995	1.28647	30.6	61.2	1.24	144	1050	CH	T	S2	-7.948	-8.132	2	aLow	25515.08536	42.8982	33.04862	NA	NA	NA	7829.56589564631	9271.1357237217	2.27413	3.24631787787017	17.6977670776359	16.6142683605415	14.5498721540177	14.1466950929178	7829.56589564631	9271.1357237217	NA	2.27413	NA	NA	NA	NA	NA	NA	NA	NA	NA	NA	NA	NA	1441.56982807539	1.18411874263387	18.4118742633865	0.16899882081988
7/28/20	7/28/20 11:35	2.12305	1.23511	30.82	59	1.94	85.5	1056	CH	T	S2	-8.134	-8.217	2	aLow	12657.27558	50.3549	39.89858	NA	NA	NA	13256.6773528663	13462.3680857939	2.52929	1.60060049594573	18.0912539430882	16.4230073018742	15.3368458849222	13.9513609432716	13256.6773528663	13462.3680857939	NA	2.52929	NA	NA	NA	NA	NA	NA	NA	NA	NA	NA	NA	NA	205.690732927649	1.01551600958917	1.55160095891732	0.0153968671421696
7/28/20	7/28/20 11:40	2.17097	1.23005	30.94	57.4	1.12	72	1061	CH	T	S2	-8.349	-7.654	2	aLow	11466.00964	51.2453	41.101	NA	NA	NA	8741.40105808004	9664.91608182429	2.87976	1.7378780152821	17.3042802121836	15.8492241258721	14.5498721540177	13.9513609432716	8741.40105808004	9664.91608182429	NA	2.87976	NA	NA	NA	NA	NA	NA	NA	NA	NA	NA	NA	NA	923.515023744252	1.10564839865008	10.5648398650078	0.100431948986733
7/28/20	7/28/20 11:45	1.87394	1.07077	31	57.2	1.08	171	1067	CH	T	S2	-8.286	-8.369	2	aLow	9308.28804	53.88665	43.70227	NA	NA	NA	6876.71282533669	8171.96265580459	2.21166	2.43358309065197	16.5173064812791	14.3191356565334	13.7628984231131	12.7793560453945	6876.71282533669	8171.96265580459	NA	2.21166	NA	NA	NA	NA	NA	NA	NA	NA	NA	NA	NA	NA	1295.2498304679	1.1883530493953	18.8353049395295	0.172568356417004
7/28/20	7/28/20 11:50	2.10367	1.18295	31.32	57.6	1.6	135	1072	CH	T	S2	-7.601	-8.283	2	aLow	15031.82864	50.52422	40.54541	NA	NA	NA	7782.32710770257	9197.75610976831	2.93726	1.39380695725183	17.1075367794575	16.0404851845395	14.3531287212915	13.7560267936254	7782.32710770257	9197.75610976831	NA	2.93726	NA	NA	NA	NA	NA	NA	NA	NA	NA	NA	NA	NA	1415.42900206574	1.18187734625866	18.1877346258656	0.167104145628958
7/28/20	7/28/20 11:55	2.46149	1.40348	31.7	56.2	2.22	135	1077	CH	T	S2	-8.074	-8.269	2	aLow	21680.51902	46.39525	36.99303	NA	NA	NA	11821.4968825367	12373.2201383724	6.18639	2.04782857533332	18.6814842412666	16.8055294192089	15.7303327503745	15.1233658411488	11821.4968825367	12373.2201383724	NA	6.18639	NA	NA	NA	NA	NA	NA	NA	NA	NA	NA	NA	NA	551.723255835741	1.04667118397255	4.66711839725453	0.0456148271400751
7/28/20	7/28/20 12:00	2.29292	1.37207	31.76	56	2.24	81	1082	CH	T	S2	-7.666	-7.68	2	aLow	16876.61764	51.885	42.08312	NA	NA	NA	11890.1873106189	12937.8755789453	5.79356	5.67007197433145	18.4847408085405	16.8055294192089	15.9270761831006	14.9280316915026	11890.1873106189	12937.8755789453	NA	5.79356	NA	NA	NA	NA	NA	NA	NA	NA	NA	NA	NA	NA	1047.68826832641	1.08811368912504	8.81136891250429	0.0844456366557721
[truncated: 495 more rows]
[truncated: 36 more columns]
