# Supplementary material for: The impact of vegetative and solid roadway barriers on particulate matter concentration in urban settings
Source: PLoS One. 2024 Jan 31;19(1):e0296885. doi: 10.1371/journal.pone.0296885 (PMC10830032; doi:10.1371/journal.pone.0296885)
Supplement: S2 Data — (TXT) [file pone.0296885.s002.txt]

library(ggplot2)
library(nlme)
library(MASS)
library(mosaic)
setwd("/Users/rgreenwald/TREE")       # office computer

# Get data that does not require adjustment
TREEdata = read.table("TREE_5min_noAdj_rndmDist.txt", header=T, sep="\t")
# roadPM25                    # PM2.5 volume concentration from roadside OPS [ µm3/cm3 ]
# roadPM1                     # PM1 volume concentration from roadside OPS [ µm3/cm3 ]
# nanoScan PNC                # PNC from nanoScan [ #/cm3 ]
# nanoScan GMD                # GMD from nanoScan [ nm ]
# nanoScan sigmaG             # geometric standard deviation from nanoScan [ unitless ]
# CPC PNC                     # PNC from CPC [ #/cm3 ]
# BC                          # BC from roadside microaethalometer  [ µg/m3 ]
# roadT                       # temperature from roadside met station [ °C ]
# roadRH                      # relative humidity from roadside met station [ % ]
# roadWSP                     # wind speed from roadside met station [ m/s ]
# roadWDIR                    # wind direction from roadside met station [ ° relative to highway ]
# traffic                     # traffic counts on adjacent section of highway [ imputed counts per 5-minute interval ]
# barrierType                 # type of barrier [ TR = tree, SO = sound barrier, CH = chainlink fence ]
# dayOfWeek                   # day of week
# site                        # sample site
# roadDist                    # distance to road sampling site   [ m ]
# barrierDist                 # distance to barrier sampling site   [ m ]
# year                        # 1 for 2019 and 2 for 2020
# LAI                         # qualitative variable for leaf area index [ low = no vegetation, medLow = a little vegetation,
#                               med = trees with large gaps, medHigh = trees with small gaps, high = trees without gaps ]

# Get unadjusted data
bySN = read.table("TREE_5min_bySN.txt", header=T, sep="\t")

# Get co-location coefficients to adjust data
coL_coeff = read.table("TREE_coLocation_coefficients.txt", header=T, sep="\t")

# Adjust data based on co-location coefficients
bySN$nS301_PNCa <- coL_coeff[1,2] + coL_coeff[1,3] * bySN$nS301_PNC
bySN$nS301_GMDa <- coL_coeff[3,2] + coL_coeff[3,3] * bySN$nS301_GMD
bySN$nS301_siga <- coL_coeff[5,2] + coL_coeff[5,3] * bySN$nS301_sig
bySN$CPC017a <- coL_coeff[7,2] + coL_coeff[7,3] * bySN$CPC017
bySN$CPC020a <- coL_coeff[9,2] + coL_coeff[9,3] * bySN$CPC020
bySN$mA592a <- coL_coeff[11,2] + coL_coeff[11,3] * bySN$mA592
bySN$mA749a <- coL_coeff[13,2] + coL_coeff[13,3] * bySN$mA749
bySN$mA751a <- coL_coeff[15,2] + coL_coeff[15,3] * bySN$mA751
bySN$G1_PM25a <- coL_coeff[21,2] + coL_coeff[21,3] * bySN$G1_PM25
bySN$G1_PM1a <- coL_coeff[21,2] + coL_coeff[21,3] * bySN$G1_PM1
bySN$G2_PM25a <- coL_coeff[21,2] + coL_coeff[21,3] * (coL_coeff[17,2] + coL_coeff[17,3] * bySN$G2_PM25)
bySN$G2_PM1a <- coL_coeff[21,2] + coL_coeff[21,3] * (coL_coeff[19,2] + coL_coeff[19,3] * bySN$G2_PM1)

# Organize data by road or barrier location
# road_PNC                      # PNC from roadside nanoScan [ #/cm3 ]
# road_GMD                      # GMD from roadside nanoScan [ nm ]
# road sigmaG                   # geometric standard deviation from roadside nanoScan [ unitless ]
# barrier_PNC                   # PNC from barrier nanoScan [ #/cm3 ]
# barrier_GMD                   # GMD from barrier nanoScan [ nm ]
# barrier sigmaG                # geometric standard deviation from barrier nanoScan [ unitless ]
# road_CPC                      # PNC from roadside CPC [ #/cm3 ]
# barrier_CPC                   # PNC from barrier CPC [ #/cm3 ]
# road_BC                       # BC from roadside microaethalometer  [ µg/m3 ]
# barrier_BC                    # BC from barrier microaethalometer  [ µg/m3 ]
# road_uSPM25                   # PM2.5 from roadside micro-sensor  [ µg/m3 ]
# barrier_uSPM25                # PM2.5 from barrier micro-sensor  [ µg/m3 ]
# road_uSPM1                    # PM1 from roadside micro-sensor  [ µg/m3 ]
# barrier_uSPM1                 # PM1 from barrier micro-sensor  [ µg/m3 ]
nRows <- 1291                   # number of rows in the 5-minute average data files
for (i in 1:nRows) {
  TREEdata$road_PNC[i] <- ifelse(bySN$nS723_loc[i] == "R", bySN$nS723_PNC[i], bySN$nS301_PNCa[i])
  TREEdata$road_GMD[i] <- ifelse(bySN$nS723_loc[i] == "R", bySN$nS723_GMD[i], bySN$nS301_GMDa[i])
  TREEdata$road_sigmaG[i] <- ifelse(bySN$nS723_loc[i] == "R", bySN$nS723_sig[i], bySN$nS301_siga[i])
  TREEdata$barrier_PNC[i] <- ifelse(bySN$nS723_loc[i] == "B", bySN$nS723_PNC[i], bySN$nS301_PNCa[i])
  TREEdata$barrier_GMD[i] <- ifelse(bySN$nS723_loc[i] == "B", bySN$nS723_GMD[i], bySN$nS301_GMDa[i])
  TREEdata$barrier_sigmaG[i] <- ifelse(bySN$nS723_loc[i] == "B", bySN$nS723_sig[i], bySN$nS301_siga[i])
  TREEdata$road_CPC[i] <- ifelse(bySN$CPC017_loc[i] == "R", bySN$CPC017a[i], bySN$CPC020a[i])
  TREEdata$barrier_CPC[i] <- ifelse(bySN$CPC017_loc[i] == "B", bySN$CPC017a[i], bySN$CPC020a[i])
  if (bySN$mA589_loc[i] == "R") {
    if (bySN$mA592_loc[i] == "R") TREEdata$road_BC[i] <- mean(c(bySN$mA589[i], bySN$mA592a[i])) else if (bySN$mA749_loc[i] == "R") TREEdata$road_BC[i] <- mean(c(bySN$mA589[i], bySN$mA749a[i])) else if (bySN$mA751_loc[i] == "R") TREEdata$road_BC[i] <- mean(c(bySN$mA589[i], bySN$mA751a[i])) else TREEdata$road_BC[i] <- bySN$mA589[i]
  } else if (bySN$mA592_loc[i] == "R") {
    if (bySN$mA749_loc[i] == "R") TREEdata$road_BC[i] <- mean(c(bySN$mA592a[i], bySN$mA749a[i])) else if (bySN$mA751_loc[i] == "R") TREEdata$road_BC[i] <- mean(c(bySN$mA592a[i], bySN$mA751a[i])) else TREEdata$road_BC[i] <- bySN$mA592a[i]
  } else if  (bySN$mA749_loc[i] == "R") {
    if (bySN$mA751_loc[i] == "R") TREEdata$road_BC[i] <- mean(c(bySN$mA749a[i], bySN$mA751a[i])) else TREEdata$road_BC[i] <- bySN$mA749a[i]
  } else if  (bySN$mA751_loc[i] == "R") {
    TREEdata$road_BC[i] <- bySN$mA751a[i]
  }
  if (bySN$mA589_loc[i] == "B") {
    if (bySN$mA592_loc[i] == "B") TREEdata$barrier_BC[i] <- mean(c(bySN$mA589[i], bySN$mA592a[i])) else if (bySN$mA749_loc[i] == "B") TREEdata$barrier_BC[i] <- mean(c(bySN$mA589[i], bySN$mA749a[i])) else if (bySN$mA751_loc[i] == "B") TREEdata$barrier_BC[i] <- mean(c(bySN$mA589[i], bySN$mA751a[i])) else TREEdata$barrier_BC[i] <- bySN$mA589[i]
  } else if (bySN$mA592_loc[i] == "B") {
    if (bySN$mA749_loc[i] == "B") TREEdata$barrier_BC[i] <- mean(c(bySN$mA592a[i], bySN$mA749a[i])) else if (bySN$mA751_loc[i] == "B") TREEdata$barrier_BC[i] <- mean(c(bySN$mA592a[i], bySN$mA751a[i])) else TREEdata$barrier_BC[i] <- bySN$mA592a[i]
  } else if  (bySN$mA749_loc[i] == "B") {
    if (bySN$mA751_loc[i] == "B") TREEdata$barrier_BC[i] <- mean(c(bySN$mA749a[i], bySN$mA751a[i])) else TREEdata$barrier_BC[i] <- bySN$mA749a[i]
  } else if  (bySN$mA751_loc[i] == "B") {
    TREEdata$barrier_BC[i] <- bySN$mA751a[i]
  }
  TREEdata$road_uSPM25[i] <- ifelse(bySN$G1_loc[i] == "R", bySN$G1_PM25a[i], bySN$G2_PM25a[i])
  TREEdata$barrier_uSPM25[i] <- ifelse(bySN$G1_loc[i] == "B", bySN$G1_PM25a[i], bySN$G2_PM25a[i])
  TREEdata$road_uSPM1[i] <- ifelse(bySN$G1_loc[i] == "R", bySN$G1_PM1a[i], bySN$G2_PM1a[i])
  TREEdata$barrier_uSPM1[i] <- ifelse(bySN$G1_loc[i] == "B", bySN$G1_PM1a[i], bySN$G2_PM1a[i])
}
TREEdata$road_PNC2 <- ifelse(TREEdata$year == 1, TREEdata$road_PNC, TREEdata$road_CPC)                         # PNC from nanoScan in year 1 and CPC in year 2
TREEdata$barrier_PNC2 <- ifelse(TREEdata$year == 1, TREEdata$barrier_PNC, TREEdata$barrier_CPC)                # PNC from nanoScan in year 1 and CPC in year 2
TREEdata$road_BCy1 <- ifelse(TREEdata$year == 1, TREEdata$road_BC, NA)                                         # BC from year 1
TREEdata$road_BCy2 <- ifelse(TREEdata$year == 2, TREEdata$road_BC, NA)                                         # BC from year 2

# Calculate traffic summary statistics for each site (data is 5-minute average; multiply by 12 for 60-minute average).
traffic_meanSD <- cbind(aggregate(TREEdata$traffic, list(TREEdata$site), mean)[,2] * 12, aggregate(TREEdata$traffic, list(TREEdata$site), sd)[,2] * 12)

# PNC
TREEdata$PNCdif <- TREEdata$barrier_PNC - TREEdata$road_PNC
TREEdata$PNCratio <- TREEdata$barrier_PNC / TREEdata$road_PNC
TREEdata$PNCpercentDif <- (TREEdata$barrier_PNC - TREEdata$road_PNC) / TREEdata$road_PNC * 100
TREEdata$PNClnRatio <- log(TREEdata$PNCratio)

# GMD
TREEdata$GMDdif <- TREEdata$barrier_GMD - TREEdata$road_GMD
TREEdata$GMDratio <- TREEdata$barrier_GMD / TREEdata$road_GMD
TREEdata$GMDpercentDif <- (TREEdata$barrier_GMD - TREEdata$road_GMD) / TREEdata$road_GMD * 100
TREEdata$GMDlnRatio <- log(TREEdata$GMDratio)

# sigmaG
TREEdata$sigmaGdif <- TREEdata$barrier_sigmaG - TREEdata$road_sigmaG
TREEdata$sigmaGratio <- TREEdata$barrier_sigmaG / TREEdata$road_sigmaG
TREEdata$sigmaGpercentDif <- (TREEdata$barrier_sigmaG - TREEdata$road_sigmaG) / TREEdata$road_sigmaG * 100
TREEdata$sigmaGlnRatio <- log(TREEdata$sigmaGratio)

# PNC2
TREEdata$PNC2dif <- TREEdata$barrier_PNC2 - TREEdata$road_PNC2
TREEdata$PNC2ratio <- TREEdata$barrier_PNC2 / TREEdata$road_PNC2
TREEdata$PNC2percentDif <- (TREEdata$barrier_PNC2 - TREEdata$road_PNC2) / TREEdata$road_PNC2 * 100
TREEdata$PNC2lnRatio <- log(TREEdata$PNC2ratio)

# CPC
TREEdata$CPCdif <- TREEdata$barrier_CPC - TREEdata$road_CPC
TREEdata$CPCratio <- TREEdata$barrier_CPC / TREEdata$road_CPC
TREEdata$CPCpercentDif <- (TREEdata$barrier_CPC - TREEdata$road_CPC) / TREEdata$road_CPC * 100
TREEdata$CPClnRatio <- log(TREEdata$CPCratio)

# micro-sensor PM25
TREEdata$uSPM25dif <- TREEdata$barrier_uSPM25 - TREEdata$road_uSPM25
TREEdata$uSPM25ratio <- TREEdata$barrier_uSPM25 / TREEdata$road_uSPM25
TREEdata$uSPM25percentDif <- (TREEdata$barrier_uSPM25 - TREEdata$road_uSPM25) / TREEdata$road_uSPM25 * 100
TREEdata$uSPM25lnRatio <- log(TREEdata$uSPM25ratio)

# micro-sensor PM1
TREEdata$uSPM1dif <- TREEdata$barrier_uSPM1 - TREEdata$road_uSPM1
TREEdata$uSPM1ratio <- TREEdata$barrier_uSPM1 / TREEdata$road_uSPM1
TREEdata$uSPM1percentDif <- (TREEdata$barrier_uSPM1 - TREEdata$road_uSPM1) / TREEdata$road_uSPM1 * 100
TREEdata$uSPM1lnRatio <- log(TREEdata$uSPM1ratio)

# BC
TREEdata$BCdif <- TREEdata$barrier_BC - TREEdata$road_BC
TREEdata$BCratio <- TREEdata$barrier_BC / TREEdata$road_BC
TREEdata$BCpercentDif <- (TREEdata$barrier_BC - TREEdata$road_BC) / TREEdata$road_BC * 100
TREEdata$BClnRatio <- log(TREEdata$BCratio)

# BC, year 1
TREEdata$BCy1dif <- ifelse(TREEdata$year == 1, TREEdata$BCdif, NA)
TREEdata$BCy1ratio <- ifelse(TREEdata$year == 1, TREEdata$BCratio, NA)
TREEdata$BCy1percentDif <- ifelse(TREEdata$year == 1, TREEdata$BCpercentDif, NA)
TREEdata$BCy1lnRatio <- ifelse(TREEdata$year == 1, TREEdata$BClnRatio, NA)

# BC, year 2
TREEdata$BCy2dif <- ifelse(TREEdata$year == 2, TREEdata$BCdif, NA)
TREEdata$BCy2ratio <- ifelse(TREEdata$year == 2, TREEdata$BCratio, NA)
TREEdata$BCy2percentDif <- ifelse(TREEdata$year == 2, TREEdata$BCpercentDif, NA)
TREEdata$BCy2lnRatio <- ifelse(TREEdata$year == 2, TREEdata$BClnRatio, NA)

# distance between sites
TREEdata$distance <- TREEdata$barrierDist - TREEdata$roadDist
TREEdata$distVar <- TREEdata$roadDist + 0.5 * TREEdata$distance

# create categorical variables for barrier types
TREEdata$B1 <- ifelse(TREEdata$barrierType == "TR", 1, 0)                                                                       # dichotomous variable indicating a tree barrier present (=1) or not present (=0)
TREEdata$B2 <- ifelse(TREEdata$barrierType == "SO", 1, ifelse(TREEdata$barrierType == "CO", 1, 0))                              # dichotomous variable indicating a solid barrier present (=1) or not present (=0)
TREEdata$B3 <- ifelse(TREEdata$barrierType == "CH", 1, 0)                                                                       # dichotomous variable indicating no barrier present (=1) or present (=0)
TREEdata$D1 <- ifelse(TREEdata$barrierType == "CH", 0, 1)                                                                       # dichotomous variable indicating a barrier present (=1) or not present (=0)
TREEdata$D2 <- ifelse(TREEdata$barrierType == "CH", 1, 0)                                                                       # dichotomous variable indicating no barrier present (=1) or present (=0)

# create categorical variables for wind direction relative to highway
TREEdata$W1 <- ifelse(TREEdata$roadWSP > 0.1, ifelse(TREEdata$roadWDIR <= 45, 1, 0), 0)                                         # from
TREEdata$W2 <- ifelse(TREEdata$roadWSP > 0.1, ifelse(TREEdata$roadWDIR > 45, ifelse(TREEdata$roadWDIR <= 135, 1, 0), 0), 0)     # parallel
TREEdata$W3 <- ifelse(TREEdata$roadWSP > 0.1, ifelse(TREEdata$roadWDIR > 135, 1, 0), 0)                                         # toward
TREEdata$W4 <- ifelse(TREEdata$roadWSP <= 0.1, 1, 0)                                                                            # calm
hist(TREEdata$roadWSP, breaks = 25, ylim = c(0,400), main = "Histogram of wind speed", xlab = "wind speed")

# create variable for the interaction of wind speed and direction
TREEdata$wspWDIR <- TREEdata$roadWSP * TREEdata$roadWDIR

# subset by distance
TREEdata_noGradient <- subset(TREEdata, TREEdata$distance <= 12)

# write data file to a table
fileName <- paste("TREEdata_Rmodels_v031423.txt",sep="")
write.table(TREEdata_noGradient, fileName, sep="\t", quote=F, col.names=T, row.names=F)

# subset by wind direction category
TREEdata_W1 <- subset(TREEdata, TREEdata$W1 == 1)
TREEdata_W2 <- subset(TREEdata, TREEdata$W2 == 1)
TREEdata_W3 <- subset(TREEdata, TREEdata$W3 == 1)
TREEdata_W4 <- subset(TREEdata, TREEdata$W4 == 1)

# dependent variable = ratio
model.results <- c("pollutant","intercept","temperature","RH","traffic counts","roadDist","barrierDist","baseline","WSP","W1","W2","W3","LAIhigh","LAImed","LAImedHigh","LAImedLow","N")
for (i in 1:4) {
  if (i == 1) varName <- "PNC2" else if (i == 2) varName <- "GMD" else if (i == 3) varName <- "sigmaG" else if (i == 4) varName <- "BC"
  depVar <- eval(as.name(paste(varName,"ratio",sep="")), envir = TREEdata_noGradient)
  baseline <- eval(as.name(paste("road_",varName,sep="")), envir = TREEdata_noGradient)

# model with temperature, RH, traffic counts, distance to road site, distance to barrier site, pollutant baseline, wind speed, wind direction categories, and LAI categories
  mod <- glmmPQL(depVar ~  roadT + roadRH + traffic + roadDist + barrierDist + baseline + roadWSP + W1 + W2 + W3 + LAI, random = ~1 | TREE_date, correlation = corAR1(form = ~1), family = gaussian, data = TREEdata_noGradient)
  if (i <= 3) {
    modResults <- c(varName,summary(mod)$tTable[1,1],summary(mod)$tTable[2,1],summary(mod)$tTable[3,1],summary(mod)$tTable[4,1],summary(mod)$tTable[5,1],summary(mod)$tTable[6,1],summary(mod)$tTable[7,1],summary(mod)$tTable[8,1],summary(mod)$tTable[9,1],summary(mod)$tTable[10,1],summary(mod)$tTable[11,1],summary(mod)$tTable[12,1],summary(mod)$tTable[13,1],"",summary(mod)$tTable[14,1],nobs(mod))
    SE <- c("SE",summary(mod)$tTable[1,2],summary(mod)$tTable[2,2],summary(mod)$tTable[3,2],summary(mod)$tTable[4,2],summary(mod)$tTable[5,2],summary(mod)$tTable[6,2],summary(mod)$tTable[7,2],summary(mod)$tTable[8,2],summary(mod)$tTable[9,2],summary(mod)$tTable[10,2],summary(mod)$tTable[11,2],summary(mod)$tTable[12,2],summary(mod)$tTable[13,2],"",summary(mod)$tTable[14,2],"")
    tVals <- c("t-value",summary(mod)$tTable[1,4],summary(mod)$tTable[2,4],summary(mod)$tTable[3,4],summary(mod)$tTable[4,4],summary(mod)$tTable[5,4],summary(mod)$tTable[6,4],summary(mod)$tTable[7,4],summary(mod)$tTable[8,4],summary(mod)$tTable[9,4],summary(mod)$tTable[10,4],summary(mod)$tTable[11,4],summary(mod)$tTable[12,4],summary(mod)$tTable[13,4],"",summary(mod)$tTable[14,4],"")
    pVals <- c("p-value",summary(mod)$tTable[1,5],summary(mod)$tTable[2,5],summary(mod)$tTable[3,5],summary(mod)$tTable[4,5],summary(mod)$tTable[5,5],summary(mod)$tTable[6,5],summary(mod)$tTable[7,5],summary(mod)$tTable[8,5],summary(mod)$tTable[9,5],summary(mod)$tTable[10,5],summary(mod)$tTable[11,5],summary(mod)$tTable[12,5],summary(mod)$tTable[13,5],"",summary(mod)$tTable[14,5],"")
  } else {
    modResults <- c(varName,summary(mod)$tTable[1,1],summary(mod)$tTable[2,1],summary(mod)$tTable[3,1],summary(mod)$tTable[4,1],summary(mod)$tTable[5,1],summary(mod)$tTable[6,1],summary(mod)$tTable[7,1],summary(mod)$tTable[8,1],summary(mod)$tTable[9,1],summary(mod)$tTable[10,1],summary(mod)$tTable[11,1],summary(mod)$tTable[12,1],summary(mod)$tTable[13,1],summary(mod)$tTable[14,1],summary(mod)$tTable[15,1],nobs(mod))
    SE <- c("SE",summary(mod)$tTable[1,2],summary(mod)$tTable[2,2],summary(mod)$tTable[3,2],summary(mod)$tTable[4,2],summary(mod)$tTable[5,2],summary(mod)$tTable[6,2],summary(mod)$tTable[7,2],summary(mod)$tTable[8,2],summary(mod)$tTable[9,2],summary(mod)$tTable[10,2],summary(mod)$tTable[11,2],summary(mod)$tTable[12,2],summary(mod)$tTable[13,2],summary(mod)$tTable[14,2],summary(mod)$tTable[15,2],"")
    tVals <- c("t-value",summary(mod)$tTable[1,4],summary(mod)$tTable[2,4],summary(mod)$tTable[3,4],summary(mod)$tTable[4,4],summary(mod)$tTable[5,4],summary(mod)$tTable[6,4],summary(mod)$tTable[7,4],summary(mod)$tTable[8,4],summary(mod)$tTable[9,4],summary(mod)$tTable[10,4],summary(mod)$tTable[11,4],summary(mod)$tTable[12,4],summary(mod)$tTable[13,4],summary(mod)$tTable[14,4],summary(mod)$tTable[15,4],"")
    pVals <- c("p-value",summary(mod)$tTable[1,5],summary(mod)$tTable[2,5],summary(mod)$tTable[3,5],summary(mod)$tTable[4,5],summary(mod)$tTable[5,5],summary(mod)$tTable[6,5],summary(mod)$tTable[7,5],summary(mod)$tTable[8,5],summary(mod)$tTable[9,5],summary(mod)$tTable[10,5],summary(mod)$tTable[11,5],summary(mod)$tTable[12,5],summary(mod)$tTable[13,5],summary(mod)$tTable[14,5],summary(mod)$tTable[15,5],"")
  }
  model.results <- rbind(model.results, modResults)
  model.results <- rbind(model.results, SE)
  model.results <- rbind(model.results, tVals)
  model.results <- rbind(model.results, pVals)

# model with temperature, RH, traffic counts, distance to road site, distance to barrier site, pollutant baseline, wind direction categories, and LAI categories
  mod <- glmmPQL(depVar ~  roadT + roadRH + traffic + roadDist + barrierDist + baseline + W1 + W2 + W3 + LAI, random = ~1 | TREE_date, correlation = corAR1(form = ~1), family = gaussian, data = TREEdata_noGradient)
  if (i <= 3) {
    modResults <- c(varName,summary(mod)$tTable[1,1],summary(mod)$tTable[2,1],summary(mod)$tTable[3,1],summary(mod)$tTable[4,1],summary(mod)$tTable[5,1],summary(mod)$tTable[6,1],summary(mod)$tTable[7,1],"",summary(mod)$tTable[8,1],summary(mod)$tTable[9,1],summary(mod)$tTable[10,1],summary(mod)$tTable[11,1],summary(mod)$tTable[12,1],"",summary(mod)$tTable[13,1],nobs(mod))
    SE <- c("SE",summary(mod)$tTable[1,2],summary(mod)$tTable[2,2],summary(mod)$tTable[3,2],summary(mod)$tTable[4,2],summary(mod)$tTable[5,2],summary(mod)$tTable[6,2],summary(mod)$tTable[7,2],"",summary(mod)$tTable[8,2],summary(mod)$tTable[9,2],summary(mod)$tTable[10,2],summary(mod)$tTable[11,2],summary(mod)$tTable[12,2],"",summary(mod)$tTable[13,2],"")
    tVals <- c("t-value",summary(mod)$tTable[1,4],summary(mod)$tTable[2,4],summary(mod)$tTable[3,4],summary(mod)$tTable[4,4],summary(mod)$tTable[5,4],summary(mod)$tTable[6,4],summary(mod)$tTable[7,4],"",summary(mod)$tTable[8,4],summary(mod)$tTable[9,4],summary(mod)$tTable[10,4],summary(mod)$tTable[11,4],summary(mod)$tTable[12,4],"",summary(mod)$tTable[13,4],"")
    pVals <- c("p-value",summary(mod)$tTable[1,5],summary(mod)$tTable[2,5],summary(mod)$tTable[3,5],summary(mod)$tTable[4,5],summary(mod)$tTable[5,5],summary(mod)$tTable[6,5],summary(mod)$tTable[7,5],"",summary(mod)$tTable[8,5],summary(mod)$tTable[9,5],summary(mod)$tTable[10,5],summary(mod)$tTable[11,5],summary(mod)$tTable[12,5],"",summary(mod)$tTable[13,5],"")
  } else {
    modResults <- c(varName,summary(mod)$tTable[1,1],summary(mod)$tTable[2,1],summary(mod)$tTable[3,1],summary(mod)$tTable[4,1],summary(mod)$tTable[5,1],summary(mod)$tTable[6,1],summary(mod)$tTable[7,1],"",summary(mod)$tTable[8,1],summary(mod)$tTable[9,1],summary(mod)$tTable[10,1],summary(mod)$tTable[11,1],summary(mod)$tTable[12,1],summary(mod)$tTable[13,1],summary(mod)$tTable[14,1],nobs(mod))
    SE <- c("SE",summary(mod)$tTable[1,2],summary(mod)$tTable[2,2],summary(mod)$tTable[3,2],summary(mod)$tTable[4,2],summary(mod)$tTable[5,2],summary(mod)$tTable[6,2],summary(mod)$tTable[7,2],"",summary(mod)$tTable[8,2],summary(mod)$tTable[9,2],summary(mod)$tTable[10,2],summary(mod)$tTable[11,2],summary(mod)$tTable[12,2],summary(mod)$tTable[13,2],summary(mod)$tTable[14,2],"")
    tVals <- c("t-value",summary(mod)$tTable[1,4],summary(mod)$tTable[2,4],summary(mod)$tTable[3,4],summary(mod)$tTable[4,4],summary(mod)$tTable[5,4],summary(mod)$tTable[6,4],summary(mod)$tTable[7,4],"",summary(mod)$tTable[8,4],summary(mod)$tTable[9,4],summary(mod)$tTable[10,4],summary(mod)$tTable[11,4],summary(mod)$tTable[12,4],summary(mod)$tTable[13,4],summary(mod)$tTable[14,4],"")
    pVals <- c("p-value",summary(mod)$tTable[1,5],summary(mod)$tTable[2,5],summary(mod)$tTable[3,5],summary(mod)$tTable[4,5],summary(mod)$tTable[5,5],summary(mod)$tTable[6,5],summary(mod)$tTable[7,5],"",summary(mod)$tTable[8,5],summary(mod)$tTable[9,5],summary(mod)$tTable[10,5],summary(mod)$tTable[11,5],summary(mod)$tTable[12,5],summary(mod)$tTable[13,5],summary(mod)$tTable[14,5],"")
  }
  model.results <- rbind(model.results, modResults)
  model.results <- rbind(model.results, SE)
  model.results <- rbind(model.results, tVals)
  model.results <- rbind(model.results, pVals)
}

# write results to a table
fileName <- paste("TREE_ratio_LAI_v031423.txt",sep="")
write.table(model.results, fileName, sep="\t", quote=F, col.names=T, row.names=F)

# dependent variable = ln(ratio)
model.results <- c("pollutant","intercept","temperature","RH","traffic counts","roadDist","barrierDist","baseline","WSP","W1","W2","W3","LAIlow","LAImed","LAImedHigh","LAImedLow","N")
for (i in 1:4) {
  if (i == 1) varName <- "PNC2" else if (i == 2) varName <- "GMD" else if (i == 3) varName <- "sigmaG" else if (i == 4) varName <- "BC"
  depVar <- eval(as.name(paste(varName,"lnRatio",sep="")), envir = TREEdata_noGradient)
  baseline <- eval(as.name(paste("road_",varName,sep="")), envir = TREEdata_noGradient)

# model with temperature, RH, traffic counts, distance variable, pollutant baseline, wind speed, wind direction categories, and LAI categories
  mod <- glmmPQL(depVar ~  roadT + roadRH + traffic + roadDist + barrierDist + baseline + roadWSP + W1 + W2 + W3 + LAI, random = ~1 | TREE_date, correlation = corAR1(form = ~1), family = gaussian, data = TREEdata_noGradient)
  modResults <- c(varName,summary(mod)$tTable[1,1],summary(mod)$tTable[2,1],summary(mod)$tTable[3,1],summary(mod)$tTable[4,1],summary(mod)$tTable[5,1],summary(mod)$tTable[6,1],summary(mod)$tTable[7,1],summary(mod)$tTable[8,1],summary(mod)$tTable[9,1],summary(mod)$tTable[10,1],summary(mod)$tTable[11,1],summary(mod)$tTable[12,1],nobs(mod))
  SE <- c("SE",summary(mod)$tTable[1,2],summary(mod)$tTable[2,2],summary(mod)$tTable[3,2],summary(mod)$tTable[4,2],summary(mod)$tTable[5,2],summary(mod)$tTable[6,2],summary(mod)$tTable[7,2],summary(mod)$tTable[8,2],summary(mod)$tTable[9,2],summary(mod)$tTable[10,2],summary(mod)$tTable[11,2],summary(mod)$tTable[12,2],"")
  tVals <- c("t-value",summary(mod)$tTable[1,4],summary(mod)$tTable[2,4],summary(mod)$tTable[3,4],summary(mod)$tTable[4,4],summary(mod)$tTable[5,4],summary(mod)$tTable[6,4],summary(mod)$tTable[7,4],summary(mod)$tTable[8,4],summary(mod)$tTable[9,4],summary(mod)$tTable[10,4],summary(mod)$tTable[11,4],summary(mod)$tTable[12,4],"")
  pVals <- c("p-value",summary(mod)$tTable[1,5],summary(mod)$tTable[2,5],summary(mod)$tTable[3,5],summary(mod)$tTable[4,5],summary(mod)$tTable[5,5],summary(mod)$tTable[6,5],summary(mod)$tTable[7,5],summary(mod)$tTable[8,5],summary(mod)$tTable[9,5],summary(mod)$tTable[10,5],summary(mod)$tTable[11,5],summary(mod)$tTable[12,5],"")
  model.results <- rbind(model.results, modResults)
  model.results <- rbind(model.results, SE)
  model.results <- rbind(model.results, tVals)
  model.results <- rbind(model.results, pVals)

# model with temperature, RH, traffic counts, distance variable, pollutant baseline, wind direction categories, and LAI categories
  mod <- glmmPQL(depVar ~  roadT + roadRH + traffic + roadDist + barrierDist + baseline + W1 + W2 + W3 + LAI, random = ~1 | TREE_date, correlation = corAR1(form = ~1), family = gaussian, data = TREEdata_noGradient)
  modResults <- c(varName,summary(mod)$tTable[1,1],summary(mod)$tTable[2,1],summary(mod)$tTable[3,1],summary(mod)$tTable[4,1],summary(mod)$tTable[5,1],summary(mod)$tTable[6,1],summary(mod)$tTable[7,1],"",summary(mod)$tTable[8,1],summary(mod)$tTable[9,1],summary(mod)$tTable[10,1],summary(mod)$tTable[11,1],nobs(mod))
  SE <- c("SE",summary(mod)$tTable[1,2],summary(mod)$tTable[2,2],summary(mod)$tTable[3,2],summary(mod)$tTable[4,2],summary(mod)$tTable[5,2],summary(mod)$tTable[6,2],summary(mod)$tTable[7,2],"",summary(mod)$tTable[8,2],summary(mod)$tTable[9,2],summary(mod)$tTable[10,2],summary(mod)$tTable[11,2],"")
  tVals <- c("t-value",summary(mod)$tTable[1,4],summary(mod)$tTable[2,4],summary(mod)$tTable[3,4],summary(mod)$tTable[4,4],summary(mod)$tTable[5,4],summary(mod)$tTable[6,4],summary(mod)$tTable[7,4],"",summary(mod)$tTable[8,4],summary(mod)$tTable[9,4],summary(mod)$tTable[10,4],summary(mod)$tTable[11,4],"")
  pVals <- c("p-value",summary(mod)$tTable[1,5],summary(mod)$tTable[2,5],summary(mod)$tTable[3,5],summary(mod)$tTable[4,5],summary(mod)$tTable[5,5],summary(mod)$tTable[6,5],summary(mod)$tTable[7,5],"",summary(mod)$tTable[8,5],summary(mod)$tTable[9,5],summary(mod)$tTable[10,5],summary(mod)$tTable[11,5],"")
  model.results <- rbind(model.results, modResults)
  model.results <- rbind(model.results, SE)
  model.results <- rbind(model.results, tVals)
  model.results <- rbind(model.results, pVals)
}

# write results to a table
fileName <- paste("TREE_logRatio_LAI_v031423.txt",sep="")
write.table(model.results, fileName, sep="\t", quote=F, col.names=T, row.names=F)

# Sensitivity analysis
# only when wind is from the highway
# dependent variable = ratio
model.results <- c("pollutant","intercept","temperature","RH","traffic counts","roadDist","barrierDist","baseline","WSP","W1","W2","W3","LAIlow","LAImed","LAImedHigh","LAImedLow","N")
for (i in 1:4) {
  if (i == 1) varName <- "PNC2" else if (i == 2) varName <- "GMD" else if (i == 3) varName <- "sigmaG" else if (i == 4) varName <- "BC"
  depVar <- eval(as.name(paste(varName,"ratio",sep="")), envir = TREEdata_W1)
  baseline <- eval(as.name(paste("road_",varName,sep="")), envir = TREEdata_W1)

# model with temperature, RH, traffic counts, distance to road site, distance to barrier site, pollutant baseline, and LAIcategories
  mod <- glmmPQL(depVar ~  roadT + roadRH + traffic + roadDist + barrierDist + baseline + LAI, random = ~1 | TREE_date, correlation = corAR1(form = ~1), family = gaussian, data = TREEdata_W1)
  modResults <- c(varName,summary(mod)$tTable[1,1],summary(mod)$tTable[2,1],summary(mod)$tTable[3,1],summary(mod)$tTable[4,1],summary(mod)$tTable[5,1],summary(mod)$tTable[6,1],summary(mod)$tTable[7,1],"","","","",summary(mod)$tTable[8,1],nobs(mod))
  SE <- c("SE",summary(mod)$tTable[1,2],summary(mod)$tTable[2,2],summary(mod)$tTable[3,2],summary(mod)$tTable[4,2],summary(mod)$tTable[5,2],summary(mod)$tTable[6,2],summary(mod)$tTable[7,2],"","","","",summary(mod)$tTable[8,2],"")
  tVals <- c("t-value",summary(mod)$tTable[1,4],summary(mod)$tTable[2,4],summary(mod)$tTable[3,4],summary(mod)$tTable[4,4],summary(mod)$tTable[5,4],summary(mod)$tTable[6,4],summary(mod)$tTable[7,4],"","","","",summary(mod)$tTable[8,4],"")
  pVals <- c("p-value",summary(mod)$tTable[1,5],summary(mod)$tTable[2,5],summary(mod)$tTable[3,5],summary(mod)$tTable[4,5],summary(mod)$tTable[5,5],summary(mod)$tTable[6,5],summary(mod)$tTable[7,5],"","","","",summary(mod)$tTable[8,5],"")
  model.results <- rbind(model.results, modResults)
  model.results <- rbind(model.results, SE)
  model.results <- rbind(model.results, tVals)
  model.results <- rbind(model.results, pVals)
}

# only when wind is parallel to the highway
for (i in 1:4) {
  if (i == 1) varName <- "PNC2" else if (i == 2) varName <- "GMD" else if (i == 3) varName <- "sigmaG" else if (i == 4) varName <- "BC"
  depVar <- eval(as.name(paste(varName,"ratio",sep="")), envir = TREEdata_W2)
  baseline <- eval(as.name(paste("road_",varName,sep="")), envir = TREEdata_W2)

# model with temperature, RH, traffic counts, distance to road site, distance to barrier site, pollutant baseline, and LAIcategories
  mod <- glmmPQL(depVar ~  roadT + roadRH + traffic + roadDist + barrierDist + baseline + LAI, random = ~1 | TREE_date, correlation = corAR1(form = ~1), family = gaussian, data = TREEdata_W2)
  modResults <- c(varName,summary(mod)$tTable[1,1],summary(mod)$tTable[2,1],summary(mod)$tTable[3,1],summary(mod)$tTable[4,1],summary(mod)$tTable[5,1],summary(mod)$tTable[6,1],summary(mod)$tTable[7,1],"","","","",summary(mod)$tTable[8,1],nobs(mod))
  SE <- c("SE",summary(mod)$tTable[1,2],summary(mod)$tTable[2,2],summary(mod)$tTable[3,2],summary(mod)$tTable[4,2],summary(mod)$tTable[5,2],summary(mod)$tTable[6,2],summary(mod)$tTable[7,2],"","","","",summary(mod)$tTable[8,2],"")
  tVals <- c("t-value",summary(mod)$tTable[1,4],summary(mod)$tTable[2,4],summary(mod)$tTable[3,4],summary(mod)$tTable[4,4],summary(mod)$tTable[5,4],summary(mod)$tTable[6,4],summary(mod)$tTable[7,4],"","","","",summary(mod)$tTable[8,3],"")
  pVals <- c("p-value",summary(mod)$tTable[1,5],summary(mod)$tTable[2,5],summary(mod)$tTable[3,5],summary(mod)$tTable[4,5],summary(mod)$tTable[5,5],summary(mod)$tTable[6,5],summary(mod)$tTable[7,5],"","","","",summary(mod)$tTable[8,5],"")
  model.results <- rbind(model.results, modResults)
  model.results <- rbind(model.results, SE)
  model.results <- rbind(model.results, tVals)
  model.results <- rbind(model.results, pVals)
}

# only when wind is toward the highway
for (i in 1:2) {
  if (i == 1) varName <- "PNC2" else if (i == 2) varName <- "BC"
  depVar <- eval(as.name(paste(varName,"ratio",sep="")), envir = TREEdata_W3)
  baseline <- eval(as.name(paste("road_",varName,sep="")), envir = TREEdata_W3)

# model with temperature, RH, traffic counts, distance to road site, distance to barrier site, pollutant baseline, and LAIcategories
  mod <- glmmPQL(depVar ~  roadT + roadRH + traffic + roadDist + barrierDist + baseline + LAI, random = ~1 | TREE_date, correlation = corAR1(form = ~1), family = gaussian, data = TREEdata_W3)
  modResults <- c(varName,summary(mod)$tTable[1,1],summary(mod)$tTable[2,1],summary(mod)$tTable[3,1],summary(mod)$tTable[4,1],summary(mod)$tTable[5,1],summary(mod)$tTable[6,1],summary(mod)$tTable[7,1],"","","","",summary(mod)$tTable[8,1],nobs(mod))
  SE <- c("SE",summary(mod)$tTable[1,2],summary(mod)$tTable[2,2],summary(mod)$tTable[3,2],summary(mod)$tTable[4,2],summary(mod)$tTable[5,2],summary(mod)$tTable[6,2],summary(mod)$tTable[7,2],"","","","",summary(mod)$tTable[8,2],"")
  tVals <- c("t-value",summary(mod)$tTable[1,4],summary(mod)$tTable[2,4],summary(mod)$tTable[3,4],summary(mod)$tTable[4,4],summary(mod)$tTable[5,4],summary(mod)$tTable[6,4],summary(mod)$tTable[7,4],"","","","",summary(mod)$tTable[8,4],"")
  pVals <- c("p-value",summary(mod)$tTable[1,5],summary(mod)$tTable[2,5],summary(mod)$tTable[3,5],summary(mod)$tTable[4,5],summary(mod)$tTable[5,5],summary(mod)$tTable[6,5],summary(mod)$tTable[7,5],"","","","",summary(mod)$tTable[8,5],"")
  model.results <- rbind(model.results, modResults)
  model.results <- rbind(model.results, SE)
  model.results <- rbind(model.results, tVals)
  model.results <- rbind(model.results, pVals)
}

# only when wind is calm
for (i in 1:2) {
  if (i == 1) varName <- "PNC2" else if (i == 2) varName <- "BC"
  depVar <- eval(as.name(paste(varName,"ratio",sep="")), envir = TREEdata_W4)
  baseline <- eval(as.name(paste("road_",varName,sep="")), envir = TREEdata_W4)

# model with temperature, RH, traffic counts, distance to road site, distance to barrier site, pollutant baseline, and LAIcategories
  mod <- glmmPQL(depVar ~  roadT + roadRH + traffic + roadDist + barrierDist + baseline + LAI, random = ~1 | TREE_date, correlation = corAR1(form = ~1), family = gaussian, data = TREEdata_W4)
  modResults <- c(varName,summary(mod)$tTable[1,1],summary(mod)$tTable[2,1],summary(mod)$tTable[3,1],summary(mod)$tTable[4,1],summary(mod)$tTable[5,1],summary(mod)$tTable[6,1],summary(mod)$tTable[7,1],"","","","",summary(mod)$tTable[8,1],nobs(mod))
  SE <- c("SE",summary(mod)$tTable[1,2],summary(mod)$tTable[2,2],summary(mod)$tTable[3,2],summary(mod)$tTable[4,2],summary(mod)$tTable[5,2],summary(mod)$tTable[6,2],summary(mod)$tTable[7,2],"","","","",summary(mod)$tTable[8,2],"")
  tVals <- c("t-value",summary(mod)$tTable[1,4],summary(mod)$tTable[2,4],summary(mod)$tTable[3,4],summary(mod)$tTable[4,4],summary(mod)$tTable[5,4],summary(mod)$tTable[6,4],summary(mod)$tTable[7,4],"","","","",summary(mod)$tTable[8,4],"")
  pVals <- c("p-value",summary(mod)$tTable[1,5],summary(mod)$tTable[2,5],summary(mod)$tTable[3,5],summary(mod)$tTable[4,5],summary(mod)$tTable[5,5],summary(mod)$tTable[6,5],summary(mod)$tTable[7,5],"","","","",summary(mod)$tTable[8,5],"")
  model.results <- rbind(model.results, modResults)
  model.results <- rbind(model.results, SE)
  model.results <- rbind(model.results, tVals)
  model.results <- rbind(model.results, pVals)
}

# Models without wind direction (to help with the solid barrier site, which was predominantly calm wind)
for (i in 1:4) {
  if (i == 1) varName <- "PNC2" else if (i == 2) varName <- "GMD" else if (i == 3) varName <- "sigmaG" else if (i == 4) varName <- "BC"
  depVar <- eval(as.name(paste(varName,"ratio",sep="")), envir = TREEdata_noGradient)
  baseline <- eval(as.name(paste("road_",varName,sep="")), envir = TREEdata_noGradient)

# model with temperature, RH, traffic counts, distance to road site, distance to barrier site, pollutant baseline, and LAIcategories
  mod <- glmmPQL(depVar ~  roadT + roadRH + traffic + roadDist + barrierDist + baseline + LAI, random = ~1 | TREE_date, correlation = corAR1(form = ~1), family = gaussian, data = TREEdata_noGradient)
  modResults <- c(varName,summary(mod)$tTable[1,1],summary(mod)$tTable[2,1],summary(mod)$tTable[3,1],summary(mod)$tTable[4,1],summary(mod)$tTable[5,1],summary(mod)$tTable[6,1],summary(mod)$tTable[7,1],"","","","",summary(mod)$tTable[8,1],nobs(mod))
  SE <- c("SE",summary(mod)$tTable[1,2],summary(mod)$tTable[2,2],summary(mod)$tTable[3,2],summary(mod)$tTable[4,2],summary(mod)$tTable[5,2],summary(mod)$tTable[6,2],summary(mod)$tTable[7,2],"","","","",summary(mod)$tTable[8,2],"")
  tVals <- c("t-value",summary(mod)$tTable[1,4],summary(mod)$tTable[2,4],summary(mod)$tTable[3,4],summary(mod)$tTable[4,4],summary(mod)$tTable[5,4],summary(mod)$tTable[6,4],summary(mod)$tTable[7,4],"","","","",summary(mod)$tTable[8,4],"")
  pVals <- c("p-value",summary(mod)$tTable[1,5],summary(mod)$tTable[2,5],summary(mod)$tTable[3,5],summary(mod)$tTable[4,5],summary(mod)$tTable[5,5],summary(mod)$tTable[6,5],summary(mod)$tTable[7,5],"","","","",summary(mod)$tTable[8,5],"")
  model.results <- rbind(model.results, modResults)
  model.results <- rbind(model.results, SE)
  model.results <- rbind(model.results, tVals)
  model.results <- rbind(model.results, pVals)
}

# write results to a table
fileName <- paste("TREE_windDirectionSensitivity_LAI_v031423.txt",sep="")
write.table(model.results, fileName, sep="\t", quote=F, col.names=T, row.names=F)
